# Supplementary material for: Transcription-coupled and epigenome-encoded mechanisms direct H3K4 methylation
Source: Nat Commun. 2022 Aug 11;13:4521. doi: 10.1038/s41467-022-32165-8 (PMC9372134; doi:10.1038/s41467-022-32165-8)
Supplement: Supplementary file 4 — Supplementary Data 1 [file 41467_2022_32165_MOESM4_ESM.xlsx]

## Sheet: シート1
ChIP-seq series	single mutants						double mutants			triple mutants rep1			triple mutants rep2			atx1,2,atxr7 replicate
	atx1	atx2	atx3	atx4	atx5	atxr7	atx1/atx2	atx1/atxr7	atx2/atxr7	atx12r7	atx345	atxr3	atx12r7	atx345	atxr3	atx1	atx2	atxr7	atx1/atx2	atx1/atxr7	atx2/atxr7	atx12r7
number of hypo-H3K4me1 regions	12	639	0	0	0	2650	5543	5712	7170	14591	11	6	8832	1	19	149	63	1838	2119	2113	5654	10018
number of hypo-H3K4me2 regions	NA	NA	NA	NA	NA	NA	1102	300	38	846	6061	2465	47	2844	682	NA	NA	NA	NA	NA	NA	NA
number of hypo-H3K4me3 regions	NA	NA	NA	NA	NA	NA	133	65	13	4816	2619	5305	227	601	4057	NA	NA	NA	NA	NA	NA	NA
number of hypo-H3 regions	0	3	0	1	0	2	9	0	2	2	2	0	1	0	0	2	0	0	0	0	1	0
