# Supplementary material for: Transcription-coupled and epigenome-encoded mechanisms direct H3K4 methylation
Source: Nat Commun. 2022 Aug 11;13:4521. doi: 10.1038/s41467-022-32165-8 (PMC9372134; doi:10.1038/s41467-022-32165-8)
Supplement: Supplementary file 5 — Supplementary Data 2 [file 41467_2022_32165_MOESM5_ESM.xlsx]

## Sheet: シート1
	number of mapped reads				read ratio A.thaliana/S.pombe			actual H3K4me1/expected H3K4me1
	H3		H3K4me1					relative to WT
genotype	A. thaliana	S. pombe	A. thaliana	S. pombe	H3	H3K4me1	expected H3K4me1 ratio
WT	31378322	383449	26711253	347106	81.83	76.95	76.95	1
atx1	27329718	762654	24565168	883041	35.84	27.82	33.7	0.825519
atx2	24008405	698996	22876304	1251573	34.35	18.28	32.3	0.565944
atxr7	31296762	612554	24072398	852639	51.09	28.23	48.05	0.587513
atx12	22995531	1034651	25507738	2342171	22.23	10.89	20.9	0.521053
atx1r7	28598870	417626	24775741	570059	68.48	43.46	64.4	0.674845
atx2r7	27514967	757710	27500247	2066112	36.31	13.31	34.15	0.389751
atx12r7	31885883	379335	31173522	2089934	84.06	14.92	79.05	0.188741
