# Supplementary material for: Transcription-coupled and epigenome-encoded mechanisms direct H3K4 methylation
Source: Nat Commun. 2022 Aug 11;13:4521. doi: 10.1038/s41467-022-32165-8 (PMC9372134; doi:10.1038/s41467-022-32165-8)
Supplement: Supplementary file 6 — Supplementary Data 3 [file 41467_2022_32165_MOESM6_ESM.xlsx]

## Sheet: シート1
ATX(R)-peaks in two replicates	default		relaxed setting
	replicate 1	replicate 2	replicate 1	replicate 2
ATX1	627	0	29509	552
ATX2	21369	8261	32234	14055
ATXR7	14390	8908	17907	14323
