# Supplementary material for: Transcription-coupled and epigenome-encoded mechanisms direct H3K4 methylation
Source: Nat Commun. 2022 Aug 11;13:4521. doi: 10.1038/s41467-022-32165-8 (PMC9372134; doi:10.1038/s41467-022-32165-8)
Supplement: Supplementary file 7 — Supplementary Data 4 [file 41467_2022_32165_MOESM7_ESM.xlsx]

## Sheet: arabidopsis thaliana
chromatin feature	data accession (series)	data accession (RUN)	tissue of origin	growth condition	article
H3K9me2	DRA005154	DRR072850	12-day-old plants	MS medium 16L/8D	Inagaki, Soichi, Mayumi Takahashi, Aoi Hosaka, Tasuku Ito, Atsushi Toyoda, Asao Fujiyama, Yoshiaki Tarutani, and Tetsuji Kakutani. 2017. “Gene‐body Chromatin Modification Dynamics Mediate Epigenome Differentiation in Arabidopsis.” The EMBO Journal 36 (8): e201694983.
H3K9me1	GSE51304	SRR1005422	3 week-old leaves	Constant Light	Stroud, H. et al. Non-CG methylation patterns shape the epigenetic landscape in Arabidopsis. Nat. Struct. Mol. Biol. 21, 64–72 (2014)
H3K9ac	GSE28398	SRX017555	14-day-old plants	MS medium Constant Light	Luo, C., Sidote, D. J., Zhang, Y., Kerstetter, R. A., Michael, T. P., & Lam, E. (2013). Integrative analysis of chromatin states in Arabidopsis identified potential regulatory mechanisms for natural antisense transcript production. Plant Journal, 73(1), 77_90. https://doi.org/10.1111/tpj.12017
H3K18ac	GSE28398	SRR037710	14-day-old plants	MS medium Constant Light	Luo, C., Sidote, D. J., Zhang, Y., Kerstetter, R. A., Michael, T. P., & Lam, E. (2013). Integrative analysis of chromatin states in Arabidopsis identified potential regulatory mechanisms for natural antisense transcript production. Plant Journal, 73(1), 77_90. https://doi.org/10.1111/tpj.12017
H3.1	GSE34840	SRR394079	10-day-old plants	MS medium 16L/8D	Stroud, H., & Otero, S. (2012). Genome-wide analysis of histone H3. 1 and H3. 3 variants in Arabidopsis thaliana. Proc Natl Acad Sci USA. https://doi.org/10.1073/pnas.1203145109/-/DCSupplemental.www.pnas.org/cgi/doi/10.1073/pnas.1203145109
H3.3	GSE34840	SRR394078	10-day-old plants	MS medium 16L/8D	Stroud, H., & Otero, S. (2012). Genome-wide analysis of histone H3. 1 and H3. 3 variants in Arabidopsis thaliana. Proc Natl Acad Sci USA. https://doi.org/10.1073/pnas.1203145109/-/DCSupplemental.www.pnas.org/cgi/doi/10.1073/pnas.1203145109
H1	GSE96834	SRR5364423	10-day-old plants	MS medium Long Day	Wollmann, H., Stroud, H., Yelagandula, R., Tarutani, Y., Jiang, D., Jing, L., … Berger, F. (2017). The histone H3 variant H3.3 regulates gene body DNA methylation in Arabidopsis thaliana. Genome Biology, 18(1), 1_10. https://doi.org/10.1186/s13059-017-1221-3
H2A.Z	GSE96834	SRR5364422	10-day-old plants	MS medium Long Day	Wollmann, H., Stroud, H., Yelagandula, R., Tarutani, Y., Jiang, D., Jing, L., … Berger, F. (2017). The histone H3 variant H3.3 regulates gene body DNA methylation in Arabidopsis thaliana. Genome Biology, 18(1), 1_10. https://doi.org/10.1186/s13059-017-1221-3
H3K14ac	GSE77396	SRR2979528	3-day-old etiolated seedling	MS medium Dark	Zhang, F., Qi, B., Wang, L., Zhao, B., Rode, S., Riggan, N. D., … Qiao, H. (2016). EIN2-dependent regulation of acetylation of histone H3K14 and non-canonical histone H3K23 in ethylene signalling. Nature Communications, 7, 1_14. https://doi.org/10.1038/ncomms13018
H3K23ac	GSE69426	SRR2046530	aerial sections of 14-day-old plants	Soil Constant Light	Lu, L., Chen, X., Sanders, D., Qian, S., & Zhong, X. (2015). High-resolution mapping of H4K16 and H3K23 acetylation reveals conserved and unique distribution patterns in Arabidopsis and rice. Epigenetics, 10(11), 1044_1053. https://doi.org/10.1080/15592294.2015.1104446
H4K16ac	GSE69426	SRR2046531	aerial sections of 14-day-old plants	Soil Constant Light	Lu, L., Chen, X., Sanders, D., Qian, S., & Zhong, X. (2015). High-resolution mapping of H4K16 and H3K23 acetylation reveals conserved and unique distribution patterns in Arabidopsis and rice. Epigenetics, 10(11), 1044_1053. https://doi.org/10.1080/15592294.2015.1104446
H3K56ac	GSE75071	SRR3087131	leaves	Soil 16L/8D	Bewick, A. J., Ji, L., Niederhuth, C. E., Willing, E.-M., Hofmeister, B. T., Shi, X., … Schmitz, R. J. (2016). On the origin and evolutionary consequences of gene body DNA methylation. Proceedings of the National Academy of Sciences, 113(32), 9111_9116. https://doi.org/10.1073/pnas.1604666113
LHP1	GSE76571	SRR3087684	14-day-old shoot seedling	MS medium 16L/8D	Veluchamy, A., J_gu, T., Ariel, F., Latrasse, D., Mariappan, K. G., Kim, S. K., … Benhamed, M. (2016). LHP1 Regulates H3K27me3 Spreading and Shapes the Three-Dimensional Conformation of the Arabidopsis Genome. PLoS ONE, 11(7), 1_25. https://doi.org/10.1371/journal.pone.0158936
H2Bub	GSE112952	SRR6989580	5-day-old plants	MS medium Constant Light	Nassrallah, A., Roug_e, M., Bourbousse, C., Drevensek, S., Fonseca, S., Iniesto, E., … Barneche, F. (2018). DET1-mediated degradation of a SAGA-like deubiquitination module controls H2Bub homeostasis. ELife, 7, 1_29. https://doi.org/10.7554/eLife.37892
ATXR3	GSE124319	SRR8366955	8-day-old plants	MS medium 16L/8D	Fiorucci, Anne-Sophie, Clara Bourbousse, Lorenzo Concia, Martin Rougée, Gérald Zabulon, Elodie Layat, David Latrasse, et al. 2019. “Arabidopsis S2Lb Links AtCOMPASS-like and SDG2 Activity in H3K4me3 Independently from Histone H2B Monoubiquitination.” Genome Biology, 1–21.
input for ATXR3	GSE124319	SRR8366954	8-day-old plants	MS medium 16L/8D	Fiorucci, Anne-Sophie, Clara Bourbousse, Lorenzo Concia, Martin Rougée, Gérald Zabulon, Elodie Layat, David Latrasse, et al. 2019. “Arabidopsis S2Lb Links AtCOMPASS-like and SDG2 Activity in H3K4me3 Independently from Histone H2B Monoubiquitination.” Genome Biology, 1–21.
the other data (ATAC-seq, BS-seq, mRNA-seq and ChIP-seq targeting H3K36me2/3, H3K27me3, RNAP2 total CTD, Ser2P CTD and Ser5 CTD)	PRJNA732996		15-day-old plants	MS medium 16L/8D	this study
