# Supplementary material for: Transcription-coupled and epigenome-encoded mechanisms direct H3K4 methylation
Source: Nat Commun. 2022 Aug 11;13:4521. doi: 10.1038/s41467-022-32165-8 (PMC9372134; doi:10.1038/s41467-022-32165-8)
Supplement: Supplementary file 8 — Supplementary Data 5 [file 41467_2022_32165_MOESM8_ESM.xlsx]

## Sheet: Supplementary_Table1.csv のコピー
	6mer	ATX1_model	ATX2_model	ATX1_model_replicate	ATX2_model_replicate
1	AAAAAA	-0.006242	-0.00534	-0.003158	-0.001354
2	AAAAAC	-9.6e-05	0.004142	-4.2e-05	0.002052
3	AAAAAG	0.003206	0.004324	0.001834	0.00146
4	AAAAAT	-0.002838	-0.002	-0.000164	0.000442
5	AAAACA	-0.005044	-0.006662	-0.00414	-0.00459
6	AAAACC	0.004036	0.008424	0.00249	0.005646
7	AAAACG	0.004526	0.006964	0.001902	0.005176
8	AAAACT	-0.00365	-0.004488	-0.00301	-0.00331
9	AAAAGA	-0.002058	-0.002396	-0.003952	-0.002918
10	AAAAGC	0.001304	0.005346	0.00309	0.00151
11	AAAAGG	0.002558	-0.000964	0.001766	0.00241
12	AAAAGT	0.003152	-0.001914	0.001194	-0.002168
13	AAAATA	-0.005444	-0.000738	-0.00089	-0.000916
14	AAAATC	0.00259	0.001922	-0.00047	0.000338
15	AAAATG	-4.4e-05	-0.000306	0.001014	-0.0012
16	AAAATT	0.000842	-0.000764	0.001932	0.001158
17	AAACAA	-0.005576	-0.004058	-0.00472	-0.00336
18	AAACAC	-0.002552	-0.003454	-0.003178	-0.001728
19	AAACAG	0.000878	0.003156	-0.000596	-0.000722
20	AAACAT	-0.003538	-0.007742	-0.003264	-0.003416
21	AAACCA	4.4e-05	-0.000836	-0.00094	-0.000826
22	AAACCC	0.006646	0.005864	0.006252	0.004722
23	AAACCG	0.003806	0.007542	0.003148	0.005476
24	AAACCT	-0.000538	-0.000576	-0.000484	0.00048
25	AAACGA	0.002264	0.006636	0.002896	0.002876
26	AAACGC	0.002716	0.00334	0.000856	0.002696
27	AAACGG	0.0013	0.002292	0.000632	0.001618
28	AAACGT	0.000346	-0.001546	-0.001196	-0.001506
29	AAACTA	-0.001268	0.00145	-0.001478	-0.000132
30	AAACTC	-0.00331	-0.003608	-0.002044	-0.005538
31	AAACTG	-0.000658	-0.001126	-0.000426	0.001748
32	AAACTT	-0.002352	-0.002026	0.00011	-0.002248
33	AAAGAA	-0.00337	-0.001736	-0.003414	-0.003154
34	AAAGAC	-0.001802	-0.00267	-0.004422	-0.00312
35	AAAGAG	-0.002606	-0.004324	-0.002598	-0.00194
36	AAAGAT	-0.002958	-0.001532	-0.003868	-0.003396
37	AAAGCA	-0.00157	0.001322	-0.000546	-0.000628
38	AAAGCC	0.004042	0.005778	0.002884	0.003484
39	AAAGCG	0.000242	0.000262	0.00063	0.000146
40	AAAGCT	9.2e-05	0.000514	0.001246	-0.000916
41	AAAGGA	-0.001184	-0.002092	-0.00213	-0.001922
42	AAAGGC	0.001616	0.001504	0.000868	-1.8e-05
43	AAAGGG	0.000676	-0.001516	0.000958	0.001244
44	AAAGGT	1e-05	-0.005224	-0.000978	-0.001766
45	AAAGTA	0.000688	-0.000988	0.000296	0.000626
46	AAAGTC	0.000804	0.00129	0.001876	0.000592
47	AAAGTG	0.001078	0.001374	0.000934	0.001272
48	AAAGTT	0.004244	0.004908	0.001154	0.002498
49	AAATAA	0.000882	0.006032	0.003486	0.003362
50	AAATAC	-0.004034	-0.002432	-0.00281	-0.001908
51	AAATAG	-0.001264	-0.003642	-0.001578	-0.0026
52	AAATAT	-0.006418	-0.005338	-0.001674	-0.00468
53	AAATCA	0.000384	-0.001938	-0.000508	-0.001526
54	AAATCC	-0.000126	0.001094	-0.00102	0.002428
55	AAATCG	0.002696	0.00059	0.002974	0.002016
56	AAATCT	-0.002302	-0.001976	-0.002868	-0.004034
57	AAATGA	0.000394	0.002168	-0.001764	-0.001564
58	AAATGC	-0.000986	-0.002368	0.00015	0.001484
59	AAATGG	8e-05	0.00181	0.001888	-0.000534
60	AAATGT	-0.000432	-0.001336	0.000206	-0.001638
61	AAATTA	-0.00036	-0.000344	0.003464	-0.000394
62	AAATTC	0.002068	0.000762	0.002198	0.0017
63	AAATTG	0.006074	0.005052	0.004776	0.004892
64	AAATTT	0.001344	-0.000514	0.000956	-0.002456
65	AACAAA	-0.003912	-0.003712	-0.004346	-0.005568
66	AACAAC	-0.003278	0.001526	-0.00067	-0.001736
67	AACAAG	-0.001668	-0.006046	-0.001104	-0.000712
68	AACAAT	-0.003496	-0.002932	-0.002772	-0.005264
69	AACACA	-0.00387	-0.001502	-0.002664	-0.001688
70	AACACC	-0.000702	2e-05	-0.002252	-0.001398
71	AACACG	-0.000646	-0.000372	0.00023	-0.000484
72	AACACT	3e-05	0.001118	-0.000608	-8e-06
73	AACAGA	-0.002706	0.001128	-0.00185	-0.001084
74	AACAGC	0.001568	0.002696	4e-06	0.002536
75	AACAGG	4.4e-05	-0.002276	-0.000136	0.001156
76	AACAGT	0.001796	0.002782	-6e-06	0.000268
77	AACATA	-0.002352	-0.002914	-0.003556	-0.001248
78	AACATC	-0.001732	-0.00172	-0.001458	-0.00191
79	AACATG	-0.003934	-0.006534	-0.001878	-0.00309
80	AACATT	-0.002978	-0.00525	-0.000944	-0.004224
81	AACCAA	-0.000238	0.00247	0.00035	0.000412
82	AACCAC	-0.003368	-0.001916	-0.002562	-0.000246
83	AACCAG	-0.00045	-0.002126	0.000636	-0.004254
84	AACCAT	-0.003478	-0.001076	-0.00334	-0.00246
85	AACCCA	0.000996	5.8e-05	0.001158	-0.000658
86	AACCCC	0.000308	-0.00023	-0.000942	3.4e-05
87	AACCCG	0.001768	0.002528	0.002386	0.002072
88	AACCCT	0.003286	0.006014	0.003196	0.004958
89	AACCGA	0.003602	0.003446	0.001846	0.003728
90	AACCGC	-0.0012	-0.003056	-0.001268	-0.001384
91	AACCGG	0.004376	0.00603	0.005036	0.005452
92	AACCGT	0.000126	0.000168	-0.00055	-0.000342
93	AACCTA	-0.0016	-0.004898	-0.002106	-0.003558
94	AACCTC	-0.000884	-0.004712	-0.001506	-0.001432
95	AACCTG	-0.000172	0.00331	0.001208	0.001758
96	AACCTT	-0.000686	-0.004354	-0.000858	-0.002106
97	AACGAA	0.001188	0.000148	0.001502	0.000272
98	AACGAC	0.00128	0.002002	0.000994	0.003214
99	AACGAG	0.000666	0.00227	-0.000168	-0.000728
100	AACGAT	0.000716	0.000504	0.000578	0.00151
101	AACGCA	0.00035	0.0026	6.6e-05	0.001512
102	AACGCC	0.001542	0.003008	0.000192	0.00195
103	AACGCG	0.001118	-0.002478	8.2e-05	-0.001878
104	AACGCT	-0.00033	-0.000914	0.000168	-0.000398
105	AACGGA	0.000636	0.00247	0.000654	-0.00014
106	AACGGC	0.000952	0.00154	0.00136	0.002512
107	AACGGG	5.8e-05	-5e-05	0.000382	0.000962
108	AACGGT	0.000114	-0.001106	0.000694	0.000456
109	AACGTA	7e-05	-0.001106	-0.000614	1e-05
110	AACGTC	0.000154	0.000826	-0.00097	-0.00082
111	AACGTG	-0.001924	-0.003938	-0.001498	-0.001088
112	AACGTT	-0.000428	-0.001788	-0.001928	-0.003342
113	AACTAA	-0.001606	-0.001046	-0.000294	-0.002546
114	AACTAC	-6.69685e-22	-0.00015	-0.002064	0.000762
115	AACTAG	-0.001248	-0.003336	-0.000864	-0.001962
116	AACTAT	-0.000374	-0.000848	-0.000904	-0.000964
117	AACTCA	-0.00322	-0.00541	-0.001986	-0.005716
118	AACTCC	-0.001072	-0.001754	-0.001262	-0.000746
119	AACTCG	0.000172	-6.8e-05	0.000796	-0.000728
120	AACTCT	-0.00132	0.00118	-0.001764	0.00127
121	AACTGA	0.000632	-0.000956	0.00102	0.000226
122	AACTGC	0.00048	0.002924	-0.000476	0.002222
123	AACTGG	-0.000822	0.000108	-0.000818	0.00072
124	AACTGT	0.000732	-0.001094	0.00014	0.00195
125	AACTTA	-0.001414	-0.002332	0.000158	-0.002094
126	AACTTC	-0.00227	-0.001808	-0.002472	-0.001708
127	AACTTG	-0.0009	-0.003524	0.000558	-0.001776
128	AACTTT	0.000464	0.003314	0.000444	0.001454
129	AAGAAA	-0.004214	-0.00483	-0.004146	-0.004084
130	AAGAAC	-0.001374	-0.00244	-0.001336	-0.00168
131	AAGAAG	0.002234	0.003138	-0.001812	0.000484
132	AAGAAT	-0.001378	-0.002176	-0.000392	-0.001168
133	AAGACA	-0.00142	-0.004076	-0.002476	-0.003736
134	AAGACC	-0.002146	-0.001272	-0.000576	-0.000616
135	AAGACG	0.001224	0.00125	0.00122	0.000938
136	AAGACT	-0.001514	-0.002424	-0.001444	-0.002682
137	AAGAGA	-0.00318	-0.003354	-0.004076	-0.003182
138	AAGAGC	-1.8e-05	-0.002614	0.000306	-0.000612
139	AAGAGG	-0.001702	-0.00365	-0.001904	-0.002928
140	AAGAGT	-0.002838	-0.005128	-0.001104	-0.002992
141	AAGATA	-0.003446	-0.005364	-0.003554	-0.001876
142	AAGATC	-0.003028	-0.006686	-0.002486	-0.0038
143	AAGATG	-0.003614	-0.002722	-0.000946	-0.004852
144	AAGATT	-0.000146	-0.002014	-0.002096	-0.0029
145	AAGCAA	-0.001932	0.000488	-0.000356	-0.001692
146	AAGCAC	0.000118	-0.002772	0.000536	-0.000828
147	AAGCAG	0.001922	0.00905	0.001048	0.00504
148	AAGCAT	-0.001254	-0.001158	-0.00222	-0.002022
149	AAGCCA	-0.000258	-0.00032	-0.002278	-0.001476
150	AAGCCC	0.005704	0.00287	0.004958	0.005544
151	AAGCCG	-0.000724	-0.002724	-5.4e-05	-0.001894
152	AAGCCT	0.001004	0.001848	0.000928	0.00124
153	AAGCGA	0.001066	0.003316	0.001892	0.001178
154	AAGCGC	-0.000352	-0.000466	0.0004	0.000414
155	AAGCGG	0.00054	-0.000776	-0.000222	-0.000178
156	AAGCGT	-0.000536	-0.00204	-0.000286	-0.000116
157	AAGCTA	0.001002	0.004242	0.00154	0.001506
158	AAGCTC	0.001132	0.0036	-0.000414	0.003522
159	AAGCTG	-0.000252	0.00037	0.001248	-0.000714
160	AAGCTT	0.002042	-0.002372	0.000434	-0.002086
161	AAGGAA	0.000448	-0.001712	-0.000906	-0.001628
162	AAGGAC	0.00035	-0.000336	-0.000186	0.001008
163	AAGGAG	-0.000148	0.000526	-0.001614	-0.00236
164	AAGGAT	-0.000992	-0.000996	-0.000628	-0.0014
165	AAGGCA	-0.001106	-0.003072	-0.000358	-0.001208
166	AAGGCC	0.002064	0.002244	0.001758	0.000568
167	AAGGCG	0.000332	0.000206	0.000644	-0.00021
168	AAGGCT	-0.00065	-0.000974	-0.000948	-0.001378
169	AAGGGA	-0.001166	-0.002332	0.000646	-0.00232
170	AAGGGC	0.00057	-0.000792	0.000192	0.000766
171	AAGGGG	0.001002	0.000524	0.000332	0.001018
172	AAGGGT	0.000918	0.00377	-0.000112	0.001178
173	AAGGTA	-0.000526	-0.003022	-0.001308	-0.001524
174	AAGGTC	-0.000388	-0.00058	-0.000726	-0.001436
175	AAGGTG	-0.000894	-0.000664	0.000134	-0.000136
176	AAGGTT	0.001316	0.000762	0.00011	-0.00175
177	AAGTAA	0.001714	-0.002988	-2e-05	-0.001634
178	AAGTAC	-0.000222	0.002424	-0.000286	-0.000554
179	AAGTAG	-0.000516	0.001112	-0.00021	0.00421
180	AAGTAT	-0.00157	-0.002374	-0.002348	-0.000786
181	AAGTCA	-0.000586	0.000898	-0.000136	-0.00181
182	AAGTCC	-0.000568	-0.00012	-0.001464	-0.000346
183	AAGTCG	0.000484	-0.003344	0.000728	0.000186
184	AAGTCT	-0.000224	0.000868	-0.001598	-0.002374
185	AAGTGA	0.000484	-0.003962	-0.000494	-0.002016
186	AAGTGC	-0.001354	-0.000668	-0.001568	-0.001014
187	AAGTGG	0.000772	0.001368	5e-05	0.000454
188	AAGTGT	0.000722	0.003044	0.000994	0.000468
189	AAGTTA	0.00048	0.003348	-0.00024	0.001582
190	AAGTTC	-0.000578	-0.002442	-0.001576	-0.002372
191	AAGTTG	0.000708	0.000856	-0.000838	-0.000214
192	AAGTTT	0.002788	0.002038	0.000332	-0.001134
193	AATAAA	-0.001768	0.002968	0.003804	0.001596
194	AATAAC	-0.000178	-0.001614	-0.001328	-0.001482
195	AATAAG	0.002314	-4.2e-05	0.000506	-0.0007
196	AATAAT	-0.001316	-0.00077	0.000546	0.002048
197	AATACA	-0.003306	-0.00625	-0.001626	-0.002512
198	AATACC	-0.001316	-0.00222	-0.001064	-0.000908
199	AATACG	0.000574	0.00322	9e-05	0.00157
200	AATACT	-0.00187	0.000394	-0.003018	-0.002416
201	AATAGA	-0.00018	0.000544	-0.000356	-0.001112
202	AATAGC	0.000452	-0.004128	0.000978	-0.000364
203	AATAGG	0.000284	-0.00133	-0.00039	0.000108
204	AATAGT	-0.001176	-0.00086	-0.000332	-0.000562
205	AATATA	-0.00384	-0.008284	-0.003956	-0.00355
206	AATATC	-0.001852	-0.002832	0.001452	-0.00319
207	AATATG	-0.00281	-0.001548	-0.003542	-0.003202
208	AATATT	-0.005478	-0.003646	-0.001722	-0.004798
209	AATCAA	0.001538	0.002166	0.002732	0.00013
210	AATCAC	-0.00258	-0.00633	-0.000282	-0.003788
211	AATCAG	0.000474	0.003102	-0.00105	0.002602
212	AATCAT	-0.001738	-0.00298	-0.001932	-0.002198
213	AATCCA	0.00015	0.004868	0.000164	0.003406
214	AATCCC	0.000188	-0.000866	0.000606	0.00034
215	AATCCG	0.000206	-0.001842	0.002036	-0.000722
216	AATCCT	0.000288	0.001976	0.000366	0.00164
217	AATCGA	0.00284	0.006906	0.004202	0.004218
218	AATCGC	0.0023	0.000824	0.002654	0.001774
219	AATCGG	0.003	-0.00092	0.003562	0.001228
220	AATCGT	0.000518	-0.001728	0.003244	-0.000194
221	AATCTA	-0.00106	-0.004648	-0.002818	-0.000612
222	AATCTC	-0.001288	-0.001324	2.2e-05	0.001482
223	AATCTG	0.003084	0.006464	0.001534	0.002112
224	AATCTT	-0.002688	-0.008858	-0.003884	-0.006984
225	AATGAA	-5.0822e-21	-0.00036	-2.6e-05	-0.002056
226	AATGAC	-0.001526	-0.00179	-0.001628	-0.001524
227	AATGAG	-0.001832	-0.002064	-0.002764	-0.001366
228	AATGAT	-0.00259	-0.001466	-0.001726	-0.00105
229	AATGCA	-0.001452	0.00193	-0.001806	-0.00127
230	AATGCC	-0.000676	0.000636	-0.001532	6.6e-05
231	AATGCG	-0.000328	-0.001798	0.000464	-9.2e-05
232	AATGCT	-0.00039	-0.003396	-0.000226	-0.001134
233	AATGGA	-0.001544	-0.000736	-0.000576	-0.002608
234	AATGGC	-0.000498	0.006076	0.001312	0.001266
235	AATGGG	0.005452	0.006568	0.004034	0.00395
236	AATGGT	-0.002612	-0.00779	-0.00165	-0.002566
237	AATGTA	-0.001624	0.000616	-0.000158	-0.00086
238	AATGTC	0.000102	-0.000482	0.000808	-0.00025
239	AATGTG	0.000668	-0.002504	-0.000576	-0.001966
240	AATGTT	-0.00072	-0.00264	-0.000234	-0.002266
241	AATTAA	-0.000428	-0.001128	0.001262	-0.000998
242	AATTAC	-0.000704	0.003478	0.000722	0.00203
243	AATTAG	0.001194	0.001508	0.001162	-0.00059
244	AATTAT	-0.000252	-0.002504	-0.000534	9.6e-05
245	AATTCA	-0.000714	-0.000708	-0.000408	2.4e-05
246	AATTCC	0.000656	0.004366	0.004002	0.00336
247	AATTCG	0.00459	0.002644	0.00342	0.00298
248	AATTCT	0.00075	-0.004428	-0.001452	-0.002214
249	AATTGA	0.00352	-0.000364	0.004732	0.001952
250	AATTGC	0.002916	0.003044	0.002738	0.003066
251	AATTGG	0.003784	0.004748	0.0041	0.003348
252	AATTGT	0.000626	0.000944	0.00134	0.002086
253	AATTTA	0.000672	-0.000474	0.002294	-0.00193
254	AATTTC	0.005156	0.003064	0.005488	0.004422
255	AATTTG	0.003612	0.002056	0.002144	-0.001636
256	AATTTT	0.002596	-0.001256	0.001536	0.002394
257	ACAAAA	-3e-05	0.000162	-0.001326	-0.001326
258	ACAAAC	-0.002304	-0.00184	-0.002136	-0.002018
259	ACAAAG	-0.003438	-0.002466	-0.002734	-0.00249
260	ACAAAT	-0.003358	-0.002768	-0.002046	-0.004424
261	ACAACA	-0.003162	0.00279	-0.000952	0.0004
262	ACAACC	-0.002436	-0.002956	-0.002192	-0.001736
263	ACAACG	-0.000688	-0.001576	-0.00055	-0.0026
264	ACAACT	-0.004744	-0.007618	-0.003844	-0.004402
265	ACAAGA	-0.003976	-0.00639	-0.001004	-0.002852
266	ACAAGC	-0.000858	-0.001336	-0.000902	-0.001464
267	ACAAGG	-0.001444	-0.000778	-0.001496	-0.000856
268	ACAAGT	-0.000676	-0.002848	-0.001326	-0.002068
269	ACAATA	-0.002256	-0.001306	-0.002	-0.001774
270	ACAATC	-0.002736	-0.00178	-0.00235	-0.004256
271	ACAATG	-0.001802	-0.005396	-0.003366	-0.004456
272	ACAATT	-0.001446	-0.0071	-0.001914	-0.005366
273	ACACAA	-0.00403	-0.001406	-0.00209	-0.003114
274	ACACAC	-0.001458	-0.000978	-0.001826	-0.00252
275	ACACAG	0.001248	0.003334	0.00191	0.002292
276	ACACAT	-0.003072	-0.00489	-0.004178	-0.00526
277	ACACCA	-0.001854	-0.002352	-0.002366	-0.001768
278	ACACCC	-8.6e-05	-0.000102	-0.00113	-0.00046
279	ACACCG	-0.000128	0.000346	-0.000402	0.00197
280	ACACCT	-0.000274	-0.000204	-0.000682	-0.001902
281	ACACGA	-7.2e-05	-0.000134	0.001246	0.000838
282	ACACGC	0.000182	-0.001446	-1.8e-05	-0.000636
283	ACACGG	-0.000616	0.00136	-0.000506	-0.000242
284	ACACGT	0.000976	0.002638	0.001534	0.001958
285	ACACTA	-0.002234	0.0013	-0.001626	-0.001054
286	ACACTC	-0.000968	0.00102	-0.00103	0.000356
287	ACACTG	0.000312	0.003624	0.000354	0.002786
288	ACACTT	-0.000178	-0.001878	-0.00099	-0.000268
289	ACAGAA	-0.001322	-0.001686	-0.000438	0.000672
290	ACAGAC	0.000156	0.001368	-0.00033	0.001102
291	ACAGAG	-0.000152	0.006052	0.000762	0.006122
292	ACAGAT	0.001186	0.002034	0.00032	-2.6e-05
293	ACAGCA	0.000222	0.003004	0.000208	0.002388
294	ACAGCC	-0.000112	-0.000234	0.000566	-0.001604
295	ACAGCG	0.001466	0.002682	0.001314	0.003286
296	ACAGCT	-0.000166	-0.000502	-0.000828	-0.001318
297	ACAGGA	-0.000804	0.000346	0.000182	-0.000366
298	ACAGGC	0.000326	-0.001352	0.000698	0.001266
299	ACAGGG	-8e-06	-0.00187	-1.4e-05	0.000836
300	ACAGGT	0.000878	0.00666	0.000392	0.001814
301	ACAGTA	0.00199	0.003854	0.001138	0.000836
302	ACAGTC	0.000414	0.007416	-3e-05	0.001522
303	ACAGTG	0.000772	0.000744	-0.00083	0.000526
304	ACAGTT	0.000322	0.001526	-0.002148	0.000232
305	ACATAA	-0.001078	-0.003184	-0.00361	-0.003162
306	ACATAC	-0.00271	-0.003014	-0.002506	-0.001758
307	ACATAG	-0.000928	-0.000712	-0.001104	-0.001368
308	ACATAT	-0.002764	-0.00651	-0.003608	-0.004004
309	ACATCA	-0.00386	-0.00693	-0.00261	-0.003838
310	ACATCC	-0.002576	-0.003136	-0.002476	-0.00227
311	ACATCG	-9e-05	0.000174	0.000698	0.00018
312	ACATCT	-0.00168	-0.0029	-0.002104	-0.00037
313	ACATGA	-0.002812	-0.002834	-0.001456	-0.00226
314	ACATGC	-0.001086	-0.002914	-0.00204	-0.001438
315	ACATGG	-0.002858	-0.00734	-0.001998	-0.003528
316	ACATGT	-0.003186	-0.005766	-0.002086	-0.002862
317	ACATTA	-0.00304	0.000632	-0.002694	-0.001914
318	ACATTC	-0.001344	-0.002272	-8.2e-05	-0.00291
319	ACATTG	-0.001242	-0.005404	-0.000614	-0.002616
320	ACATTT	-0.002504	-0.00452	-0.002708	-0.003858
321	ACCAAA	-0.001766	-0.001674	-0.001706	-0.002504
322	ACCAAC	-0.001632	-0.001622	-0.000472	-0.00166
323	ACCAAG	-0.002026	-0.000802	-0.001872	-0.002734
324	ACCAAT	-0.00201	-0.001166	0.000616	0.001502
325	ACCACA	-0.002666	-0.001742	-0.001954	-0.001448
326	ACCACC	-0.002964	-0.003264	-0.001844	0.000268
327	ACCACG	-0.001412	-0.00222	-0.000246	-0.000294
328	ACCACT	-0.00163	0.000518	-0.001772	-0.000754
329	ACCAGA	-0.000194	0.000826	0.000242	0.000108
330	ACCAGC	0.000178	-0.001632	-5.8e-05	-5.8e-05
331	ACCAGG	0.000686	-0.00242	0.000584	-0.00188
332	ACCAGT	-0.0003	-0.001566	-0.000104	-0.002536
333	ACCATA	-0.001938	-0.002418	-0.003186	-0.003192
334	ACCATC	-0.003428	-0.00424	-0.002888	-0.001322
335	ACCATG	-0.00278	-0.00114	-0.003024	-0.002564
336	ACCATT	-0.00227	0.001888	-0.001748	7.8e-05
337	ACCCAA	0.001806	0.003812	0.00056	-0.000256
338	ACCCAC	-0.000684	-0.00091	9.2e-05	-0.000138
339	ACCCAG	0.001998	0.006126	0.00213	0.002916
340	ACCCAT	-0.000996	-0.002556	-0.00035	0.000284
341	ACCCCA	-0.000286	-0.003232	-0.000678	0.000292
342	ACCCCC	-0.00046	2.4e-05	-0.000554	-0.000306
343	ACCCCG	-0.000116	-0.00151	9.8e-05	-0.000684
344	ACCCCT	-0.0002	-5.4e-05	-0.000522	-0.000816
345	ACCCGA	0.001792	0.004662	0.001878	0.00281
346	ACCCGC	0.00064	-0.000462	0.00145	0.000422
347	ACCCGG	0.001184	0.003018	0.001946	0.001944
348	ACCCGT	0.00018	0.001838	0.00014	0.00117
349	ACCCTA	0.001308	0.001594	0.002074	0.001696
350	ACCCTC	3.6e-05	0.003608	-0.000324	0.00053
351	ACCCTG	-0.000152	0.000636	0.000472	-0.000158
352	ACCCTT	0.001094	0.000588	0.000226	0.002222
353	ACCGAA	0.00228	0.005986	0.002952	0.005212
354	ACCGAC	-0.000592	-0.00169	-0.000566	-0.001896
355	ACCGAG	0.00068	-0.000662	-8.2e-05	-0.00104
356	ACCGAT	0.000734	0.004156	0.000818	0.001854
357	ACCGCA	-0.000862	-0.000816	-0.000554	-0.000692
358	ACCGCC	-0.00161	-0.003832	-0.000454	0.000408
359	ACCGCG	-0.001068	-0.001656	-0.000206	-0.001176
360	ACCGCT	0.000788	0.00055	-0.000116	0.00127
361	ACCGGA	0.001732	-0.000566	0.003048	0.002854
362	ACCGGC	-0.000702	-2.6e-05	-0.00068	7.6e-05
363	ACCGGG	0.00082	0.002018	0.0018	0.0015
364	ACCGGT	0.002898	0.002062	0.00239	0.003236
365	ACCGTA	-0.000444	0.000564	-0.000166	-0.000904
366	ACCGTC	-0.000916	-0.002724	0.00032	-0.000316
367	ACCGTG	-0.000718	-0.002822	-0.000462	0.000306
368	ACCGTT	7.4e-05	0.002436	-0.000198	0.00059
369	ACCTAA	-0.00138	-0.004178	-0.002168	-0.002822
370	ACCTAC	-0.000356	0.00137	-0.000546	0.000124
371	ACCTAG	-0.001376	-0.0045	-0.000156	-0.002468
372	ACCTAT	-0.001064	-0.005742	-0.001928	-0.003082
373	ACCTCA	-0.000732	-0.004288	-0.001256	-0.001084
374	ACCTCC	-0.00191	-0.002818	-0.00155	-0.002406
375	ACCTCG	0.000772	-0.001972	-0.000572	-0.000982
376	ACCTCT	-0.00104	-0.000992	-0.000682	-0.000782
377	ACCTGA	-0.00084	0.004288	-0.000314	0.001578
378	ACCTGC	0.001228	0.004874	0.00059	0.002648
379	ACCTGG	-0.000512	-0.000794	0.000568	8.2e-05
380	ACCTGT	0.000716	0.001472	0.000946	0.000812
381	ACCTTA	-0.00178	-0.003224	-0.000372	-0.002118
382	ACCTTC	-0.000664	-0.004706	-0.00041	-0.000348
383	ACCTTG	-8.8e-05	-0.00137	-0.000554	-0.001502
384	ACCTTT	-0.000186	0.001858	-0.00016	0.002338
385	ACGAAA	-3.8e-05	0.001268	0.002058	0.001254
386	ACGAAC	0.001246	0.00246	0.00035	0.000188
387	ACGAAG	0.002208	0.002892	0.00107	0.00154
388	ACGAAT	4.4e-05	-0.001306	0.000146	0.002402
389	ACGACA	0.000782	0.002618	0.000692	0.001962
390	ACGACC	-0.000616	-0.001068	-0.0001	0.002106
391	ACGACG	0.004482	0.003204	0.004354	0.003564
392	ACGACT	-0.000308	-0.000904	-1e-05	9e-05
393	ACGAGA	0.000854	0.001074	0.00112	-0.0001
394	ACGAGC	0.000362	0.00174	-0.000426	-5.4e-05
395	ACGAGG	-8.6e-05	-0.001938	0.000326	-0.001826
396	ACGAGT	-0.001542	-0.002812	-0.00024	-0.000798
397	ACGATA	-0.000382	-0.00117	-0.000694	0.00037
398	ACGATC	0.000292	-0.001486	-0.000358	-0.001702
399	ACGATG	0.000412	-0.000374	-0.000258	-0.000928
400	ACGATT	0.001804	-0.000506	0.001028	-0.000714
401	ACGCAA	-0.000152	0.000562	0.000776	-0.000298
402	ACGCAC	0.000514	0.000672	-0.00069	0.001446
403	ACGCAG	0.000622	0.002442	0.000284	0.001646
404	ACGCAT	-0.000254	-0.00205	-0.00067	-0.000738
405	ACGCCA	0.002358	0.005976	0.001824	0.000962
406	ACGCCC	3.2e-05	0.000388	0.000124	0.000174
407	ACGCCG	0.00145	-0.00035	0.000592	0.001598
408	ACGCCT	0.000338	-0.001562	-0.000118	-5.4e-05
409	ACGCGA	0.001464	0.001656	0.00098	7.6e-05
410	ACGCGC	0.000652	0.001532	0.00077	0.00068
411	ACGCGG	8e-06	-0.00056	0.000642	-0.000296
412	ACGCGT	-0.001082	0.00055	-0.000924	-0.001262
413	ACGCTA	-0.000318	-0.001704	-0.00032	-0.000464
414	ACGCTC	-0.000212	-0.00186	-0.000218	-0.000254
415	ACGCTG	0.000248	0.00085	-0.000314	-7.2e-05
416	ACGCTT	-0.000256	0.000696	0.000998	-0.000738
417	ACGGAA	0.000754	0.000884	0.000342	-0.000314
418	ACGGAC	-0.000154	0.00045	0.000482	4.8e-05
419	ACGGAG	0.002178	0.00371	0.001788	0.000864
420	ACGGAT	-0.000568	-0.00087	-0.000844	0.000592
421	ACGGCA	0.001644	0.003946	0.001064	0.00254
422	ACGGCC	0.000692	0.002158	0.000834	0.002192
423	ACGGCG	0.000506	0.001292	0.001386	0.000602
424	ACGGCT	0.000288	-0.00113	0.000464	-0.000442
425	ACGGGA	6.2e-05	-0.003192	2.6e-05	6.2e-05
426	ACGGGC	0.000584	0.003112	0.001084	0.002122
427	ACGGGG	-0.000272	0.000588	-0.000166	0.000316
428	ACGGGT	-6.4e-05	-0.00056	-0.000234	0.000728
429	ACGGTA	-0.000366	0.000372	0.000496	0.000358
430	ACGGTC	-2e-05	-0.000668	-5.6e-05	-0.000782
431	ACGGTG	0.00042	0.000592	0.00037	0.000918
432	ACGGTT	-0.000206	0.0012	0.000242	-0.00128
433	ACGTAA	-0.000916	-0.002024	-0.000426	-0.00124
434	ACGTAC	-0.001116	-0.001974	-0.001022	-0.00173
435	ACGTAG	0.000378	-0.001274	0.001088	0.000236
436	ACGTAT	-0.000558	0.000984	-0.00037	-0.00019
437	ACGTCA	-0.000602	0.001202	-0.000536	-0.00051
438	ACGTCC	-0.000766	-0.00257	0.000192	-0.001024
439	ACGTCG	0.000426	0.001838	0.001366	0.00183
440	ACGTCT	-0.000128	0.000232	-0.000956	-0.000374
441	ACGTGA	2.4e-05	-0.001172	0.00034	-0.001252
442	ACGTGC	-1.35525e-20	0.002516	0.000358	0.001248
443	ACGTGG	0.001276	0.001452	0.001732	0.001266
444	ACGTGT	-0.000674	0.002554	0.001622	0.001256
445	ACGTTA	-0.000666	-0.00391	-0.002424	-0.000484
446	ACGTTC	-0.000348	0.000374	0.000122	0.000102
447	ACGTTG	-0.000752	-0.002564	-7.4e-05	-0.000748
448	ACGTTT	0.000196	-0.000468	-0.000746	-0.003072
449	ACTAAA	-0.001844	-0.002944	-0.002172	-0.002204
450	ACTAAC	-0.0006	0.00011	0.000112	-0.001178
451	ACTAAG	-0.001008	0.000428	-0.00022	0.00128
452	ACTAAT	-0.00202	-0.002298	-0.002466	-0.004076
453	ACTACA	-0.002244	-0.002466	-0.001846	-0.002144
454	ACTACC	-0.00113	-0.002128	-0.001174	-0.001526
455	ACTACG	0.000706	0.001852	-0.00038	0.000678
456	ACTACT	-0.000636	0.001454	-0.000998	0.00197
457	ACTAGA	-0.001288	-0.001314	-0.00144	-0.00124
458	ACTAGC	-0.000256	0.001462	0.0003	0.000246
459	ACTAGG	-2.4e-05	-0.000472	0.00014	-0.000628
460	ACTAGT	0.001372	-0.00074	0.000876	-0.000354
461	ACTATA	-0.002492	-0.001338	-0.00114	-0.002552
462	ACTATC	-5e-05	-0.002858	0.000828	-0.000892
463	ACTATG	-0.0019	-0.002892	-0.001876	-0.002778
464	ACTATT	-0.001986	-0.002756	-0.001864	-0.002366
465	ACTCAA	-0.001454	-0.002346	-0.000986	-0.003926
466	ACTCAC	-0.001268	-0.000994	-0.001052	-0.000606
467	ACTCAG	0.000316	0.002132	-9.6e-05	0.00098
468	ACTCAT	-0.003634	-0.006452	-0.00331	-0.005392
469	ACTCCA	-0.001892	-0.001328	-0.00094	-0.000374
470	ACTCCC	-0.001226	-0.00398	-0.00058	-0.001278
471	ACTCCG	0.000364	0.001792	0.000836	0.002256
472	ACTCCT	-0.001074	-0.00169	-0.001676	-0.000804
473	ACTCGA	0.000214	-0.002	-0.000844	-0.00304
474	ACTCGC	0.000658	0.001912	0.0015	0.001536
475	ACTCGG	-0.000786	-0.0015	0.001112	-0.001886
476	ACTCGT	-0.000192	-0.000558	-0.001044	-0.000876
477	ACTCTA	-0.00112	-0.001588	-0.000538	-0.00111
478	ACTCTC	-0.001062	0.000786	-0.00164	4e-06
479	ACTCTG	0.001254	0.007874	0.0005	0.005084
480	ACTCTT	-0.000884	-0.003608	-0.002194	-0.002924
481	ACTGAA	0.001794	0.004716	0.00228	0.00636
482	ACTGAC	3e-05	0.000278	-0.000194	-0.0002
483	ACTGAG	9.4e-05	0.003968	0.000434	0.001102
484	ACTGAT	0.000684	0.000108	-8e-05	-0.001194
485	ACTGCA	0.000526	0.004604	-0.000194	0.003268
486	ACTGCC	-0.00045	-0.000224	-0.000552	0.000846
487	ACTGCG	0.001038	-0.001026	0.000396	0.000928
488	ACTGCT	0.001216	0.002362	-0.00027	0.00174
489	ACTGGA	0.00015	0.001784	-0.00028	0.000544
490	ACTGGC	-0.000172	-0.000694	-0.00063	1e-05
491	ACTGGG	0.00161	0.003278	0.001552	0.00213
492	ACTGGT	-3.4e-05	-0.00108	7.8e-05	0.001162
493	ACTGTA	0.001778	0.005242	0.001174	0.006032
494	ACTGTC	-0.000438	-0.000996	3e-05	0.001284
495	ACTGTG	0.001652	0.005574	0.001002	0.005348
496	ACTGTT	0.001364	0.00202	0.001692	0.00373
497	ACTTAA	-0.001522	-0.006412	-0.000336	-0.00362
498	ACTTAC	-0.00072	-0.001272	0.000178	3.8e-05
499	ACTTAG	-0.000642	-0.001064	-0.001562	-0.001892
500	ACTTAT	-0.000758	-0.0032	-0.00187	-0.002214
501	ACTTCA	-0.00131	0.000822	-0.000944	0.00132
502	ACTTCC	-0.001508	-0.000182	-0.000208	-0.00049
503	ACTTCG	-0.000506	-0.00049	-0.000386	-0.002028
504	ACTTCT	-0.001998	0.001586	-0.001024	0.000122
505	ACTTGA	-0.000554	-0.00172	0.00071	-0.000558
506	ACTTGC	0.000186	0.00274	0.000208	0.000138
507	ACTTGG	-0.001106	-0.001946	-0.000318	-0.001606
508	ACTTGT	0.000416	-0.00088	-0.000518	-0.002256
509	ACTTTA	0.001678	0.002158	0.000126	0.00022
510	ACTTTC	0.000292	0.003844	-0.00147	0.00058
511	ACTTTG	-0.001852	-0.000814	-0.000648	-0.002062
512	ACTTTT	0.001164	0.004424	8.8e-05	0.001746
513	AGAAAA	0.001212	0.00213	-0.000616	0.002394
514	AGAAAC	-0.000816	-0.000528	-0.000144	-0.000786
515	AGAAAG	-0.00034	0.00236	-0.000108	0.002164
516	AGAAAT	0.00238	0.004704	0.003152	0.004238
517	AGAACA	-0.001792	0.000766	-0.002044	-0.001876
518	AGAACC	-0.000158	-0.001788	0.000838	0.000886
519	AGAACG	0.000602	0.00082	0.00111	0.001598
520	AGAACT	-0.001026	-0.002138	-0.001782	0.000332
521	AGAAGA	0.002694	0.00205	-0.000548	0.005834
522	AGAAGC	0.003176	0.006562	0.002406	0.001958
523	AGAAGG	-0.00026	-0.004588	-5.8e-05	-0.003162
524	AGAAGT	-0.001694	-0.001012	-0.001796	-0.001878
525	AGAATA	-0.002108	-0.003682	-0.000886	-0.004818
526	AGAATC	-0.000554	-0.004358	0.00106	-0.000516
527	AGAATG	-0.00148	-9.4e-05	-0.001184	-0.001352
528	AGAATT	0.000708	0.001378	0.000868	0.003624
529	AGACAA	-0.0008	-0.000286	-0.00147	-0.002982
530	AGACAC	4e-06	0.003128	-0.002118	0.001046
531	AGACAG	0.000498	0.00078	-0.000172	-0.00013
532	AGACAT	-0.001334	-0.0031	-0.00277	-0.002316
533	AGACCA	-0.000416	0.000424	-0.000842	0.00207
534	AGACCC	-0.000504	0.000818	0.000644	-0.000664
535	AGACCG	-0.000488	-0.000182	-0.00032	-9e-05
536	AGACCT	0.000554	0.002394	-8.2e-05	0.001724
537	AGACGA	0.003094	0.002816	0.002972	0.00254
538	AGACGC	0.000394	0.001128	0.001336	3e-05
539	AGACGG	0.0006	0.002848	0.001198	0.001822
540	AGACGT	-0.00023	0.001176	-0.000246	-0.00124
541	AGACTA	-0.001554	-0.00351	-0.000344	-0.001582
542	AGACTC	-0.001046	0.001298	-0.00086	-0.00041
543	AGACTG	0.000892	0.00388	8e-06	0.003606
544	AGACTT	-0.000918	-0.000486	-0.001326	-0.002576
545	AGAGAA	0.001468	0.003378	0.000626	0.002294
546	AGAGAC	-0.000114	0.002406	0.000302	0.001498
547	AGAGAG	0.003316	0.008114	0.003202	0.007356
548	AGAGAT	-0.000392	0.000416	-0.001018	9.6e-05
549	AGAGCA	-0.000424	0.004916	0.000384	0.003336
550	AGAGCC	0.001128	0.0004	-0.000168	0.000584
551	AGAGCG	-0.00028	-0.000826	0.00043	-0.000286
552	AGAGCT	-0.001132	-0.00098	-0.000204	-0.001496
553	AGAGGA	-0.00211	-0.001662	-0.002726	-0.000914
554	AGAGGC	-0.000848	-0.001906	-0.001356	-0.000266
555	AGAGGG	0.000304	0.000662	7.4e-05	-0.00025
556	AGAGGT	-0.000504	-0.002236	-0.00163	-0.0023
557	AGAGTA	-0.000738	0.000978	0.000574	0.001166
558	AGAGTC	0.000424	-6.2e-05	0.001428	0.001608
559	AGAGTG	0.000332	-0.001598	-0.000864	-0.00058
560	AGAGTT	-0.00182	0.000266	-0.002742	-0.0005
561	AGATAA	-0.000726	0.00189	-0.001232	0.00065
562	AGATAC	-4e-06	0.002328	-0.000492	-0.000204
563	AGATAG	-0.00131	0.001818	-0.001416	-7.8e-05
564	AGATAT	-0.002154	-0.00361	-0.002492	-0.0011
565	AGATCA	-0.002832	-0.004804	-0.002966	-0.00324
566	AGATCC	4e-05	-0.002122	-0.00122	-0.000366
567	AGATCG	0.00052	0.000532	0.000368	0.002694
568	AGATCT	-0.001922	-0.004966	-0.00305	-0.002536
569	AGATGA	-0.001966	0.000266	-0.000486	-0.000708
570	AGATGC	2e-05	-0.004282	-0.00103	-0.00152
571	AGATGG	-0.002518	0.0008	-0.00064	-0.00138
572	AGATGT	-0.00271	-0.002442	-0.00145	-0.002662
573	AGATTA	-0.001236	-0.00102	0.000226	-0.003436
574	AGATTC	0.003104	0.003214	0.002892	0.003224
575	AGATTG	0.00129	-0.001752	-0.000196	0.000622
576	AGATTT	-0.00035	0.000106	-0.00094	-0.00206
577	AGCAAA	0.000682	0.001524	-0.001022	-9.6e-05
578	AGCAAC	-0.000142	0.002028	-0.000618	0.001288
579	AGCAAG	-0.00146	0.000178	-0.000586	-0.000974
580	AGCAAT	-0.000406	-0.00145	0.002862	0.000456
581	AGCACA	-0.000316	0.00054	-0.000824	0.00073
582	AGCACC	-0.000606	-0.000812	0.000336	1.08632e-20
583	AGCACG	0.001074	-0.000364	0.000726	0.000534
584	AGCACT	0.000836	0.000732	0.000224	0.000434
585	AGCAGA	0.001808	0.009436	0.001196	0.004476
586	AGCAGC	0.000104	0.003288	0.00122	0.003334
587	AGCAGG	0.000706	0.00206	-0.000436	0.001532
588	AGCAGT	0.000252	0.001712	0.000516	0.00228
589	AGCATA	0.000504	0.00011	-0.000176	-8.8e-05
590	AGCATC	-0.000912	-0.002484	-0.00026	-0.001462
591	AGCATG	-0.00102	-0.000132	-0.001696	-0.00231
592	AGCATT	-0.001448	-0.000396	-0.001122	-0.000654
593	AGCCAA	0.000238	-0.002474	-0.002084	-0.001546
594	AGCCAC	-0.001142	-0.00295	-0.000728	-0.00114
595	AGCCAG	0.000138	0.000534	-0.000486	-0.000248
596	AGCCAT	-0.000956	-0.001854	-0.00162	-0.001248
597	AGCCCA	0.005718	0.006728	0.006986	0.007764
598	AGCCCC	0.000484	-0.000702	0.000234	0.00024
599	AGCCCG	0.00058	0.001	-0.00057	0.000962
600	AGCCCT	0.001354	-0.000846	0.000188	0.000598
601	AGCCGA	-0.000194	-0.000932	0.001154	-0.000888
602	AGCCGC	-0.000222	0.000142	0.000188	-0.00053
603	AGCCGG	-0.000522	-0.0018	-0.000712	0.000716
604	AGCCGT	-0.000818	-0.00042	0.000328	-0.001854
605	AGCCTA	0.000674	-0.00053	-0.000204	0.000428
606	AGCCTC	-0.000856	-0.000932	0.001002	-0.00012
607	AGCCTG	0.000666	0.002888	0.000372	0.001128
608	AGCCTT	5e-05	-0.00137	-0.000284	-0.000824
609	AGCGAA	0.001058	0.000738	0.001238	0.001322
610	AGCGAC	-0.000468	0.002774	0.001114	0.000728
611	AGCGAG	0.000388	0.000378	0.001366	0.00147
612	AGCGAT	0.00038	0.00179	-0.00028	0.001594
613	AGCGCA	-0.000244	-0.00056	-0.000326	-0.000306
614	AGCGCC	5.8e-05	0.001318	0.00056	0.001036
615	AGCGCG	0.000316	0.000122	0.000686	0.000244
616	AGCGCT	-0.000358	0.000468	0.000186	0.000644
617	AGCGGA	-0.00064	-0.001032	0.000176	-0.001316
618	AGCGGC	0.000622	-0.000274	0.001042	0.000374
619	AGCGGG	0.000228	0.0002	0.000552	0.000318
620	AGCGGT	0.000428	-0.001422	-8.6e-05	-0.000366
621	AGCGTA	-0.000152	0.001032	0.000444	-0.0006
622	AGCGTC	-0.000178	-0.000556	-0.000526	9e-05
623	AGCGTG	9e-05	-0.001586	-0.000278	2e-06
624	AGCGTT	0.001106	-0.000432	0.000632	8.8e-05
625	AGCTAA	0.000502	0.003026	-0.000206	0.000384
626	AGCTAC	0.000492	-0.006056	-8.4e-05	-0.002296
627	AGCTAG	-0.001978	-0.000394	-0.000548	-0.001356
628	AGCTAT	-0.001212	0.00078	-0.000188	-0.000102
629	AGCTCA	0.000726	0.003474	-0.000722	0.002752
630	AGCTCC	0.002286	0.00198	0.000584	-0.000234
631	AGCTCG	0.001224	0.000468	0.001152	8.2e-05
632	AGCTCT	0.000624	0.003684	0.002578	0.004196
633	AGCTGA	0.0009	-0.000706	0.001086	0.000744
634	AGCTGC	-4.8e-05	-0.002188	0.001282	0.000386
635	AGCTGG	0.000594	0.0004	0.000316	0.000272
636	AGCTGT	-0.000732	0.002654	-4e-06	0.000428
637	AGCTTA	0.002678	-0.000144	0.001588	0.000966
638	AGCTTC	0.003676	0.004174	0.001512	0.001376
639	AGCTTG	-0.000956	-0.002064	-0.000804	-0.002216
640	AGCTTT	0.002208	0.001602	0.00071	0.00181
641	AGGAAA	-0.001854	0.000262	0.000456	-0.001376
642	AGGAAC	0.000228	0.00232	-0.001042	0.001222
643	AGGAAG	0.000784	-0.004764	-0.000276	-0.002174
644	AGGAAT	-0.000572	0.000302	-0.00072	-0.00081
645	AGGACA	-0.001104	-0.001548	-0.001614	0.000386
646	AGGACC	1.4e-05	-0.001014	0.000194	-0.000502
647	AGGACG	-0.000114	-0.000504	0.000116	0.000214
648	AGGACT	-0.000498	-0.00202	-0.00045	-0.00246
649	AGGAGA	0.00036	0.001122	-0.001836	-0.000562
650	AGGAGC	-0.001056	-0.001072	-0.00061	-0.000812
651	AGGAGG	-0.001212	-0.001598	1.8e-05	-0.000672
652	AGGAGT	-0.00161	-0.000414	-0.00109	-0.001746
653	AGGATA	-0.000478	0.000116	0.000252	-0.000876
654	AGGATC	-0.00036	-0.002882	0.000514	-0.00339
655	AGGATG	-0.000774	-0.00045	-0.000556	-0.000904
656	AGGATT	0.000798	0.001146	-0.000196	0.000566
657	AGGCAA	-0.001014	-0.000144	-0.001274	-0.000322
658	AGGCAC	-0.00053	-0.000688	-3.6e-05	-0.001068
659	AGGCAG	-0.000786	-0.00446	-0.000402	-0.000782
660	AGGCAT	-0.000746	-0.002088	-0.001098	-0.000538
661	AGGCCA	-0.002104	-0.001496	-0.002044	-0.001076
662	AGGCCC	0.007304	0.014	0.006768	0.009516
663	AGGCCG	4e-05	-0.001504	-0.000314	-0.00031
664	AGGCCT	0.001538	0.003192	0.001982	0.001746
665	AGGCGA	-8.4e-05	0.00071	-0.000488	0.001124
666	AGGCGC	-0.000518	0.001402	-0.00039	-0.000132
667	AGGCGG	0.000458	0.000978	0.000696	0.00021
668	AGGCGT	7e-05	-0.00097	0.00053	0.000326
669	AGGCTA	-0.000444	9.4e-05	-0.000162	-0.000554
670	AGGCTC	-0.000202	-0.000898	-1e-05	-0.000436
671	AGGCTG	-0.000314	-0.002958	-0.000898	-0.001304
672	AGGCTT	0.001378	0.001462	0.000498	0.00016
673	AGGGAA	-0.00134	-0.001368	7.4e-05	-0.001066
674	AGGGAC	0.00028	0.001086	0.00015	0.000246
675	AGGGAG	-0.00027	0.00068	-0.000176	0.00034
676	AGGGAT	-0.000326	-0.00174	0.00021	-0.001576
677	AGGGCA	0.000348	-0.001596	0.000254	-0.001032
678	AGGGCC	-0.000132	-0.003108	6.6e-05	0.000766
679	AGGGCG	-0.00029	0.000294	-3.2e-05	-5.4e-05
680	AGGGCT	0.000734	-0.000376	-0.00074	-0.00029
681	AGGGGA	7.8e-05	-0.000728	-0.000382	-0.001164
682	AGGGGC	0.000794	0.000876	0.000592	0.001066
683	AGGGGG	0.00032	0.000292	0.000126	0.00085
684	AGGGGT	0.000782	0.00209	0.001574	0.001138
685	AGGGTA	0.000458	0.001172	0.000916	0.000722
686	AGGGTC	-0.000128	0.000734	-0.000642	0.000424
687	AGGGTG	0.000432	-9.2e-05	0.000122	5.8e-05
688	AGGGTT	0.00197	0.001178	0.00165	0.001992
689	AGGTAA	0.000244	-0.00123	-0.000888	-0.00098
690	AGGTAC	0.000308	-0.001134	-0.000332	0.001618
691	AGGTAG	0.00039	-0.000204	-0.000632	0.000276
692	AGGTAT	-0.000312	-0.002714	6.6e-05	-0.002898
693	AGGTCA	-0.00115	-0.001632	-0.00114	-0.00153
694	AGGTCC	0.000344	0.000564	0.00022	1e-05
695	AGGTCG	-0.000628	-0.001336	-0.000954	-0.000936
696	AGGTCT	0.001036	0.001182	0.0003	0.000474
697	AGGTGA	0.000324	0.003864	0.000424	0.001698
698	AGGTGC	-0.000596	-0.001464	-0.00083	-0.000954
699	AGGTGG	-0.000942	-0.002718	-0.000426	-0.00042
700	AGGTGT	-0.000224	-0.001612	-0.000614	-0.001834
701	AGGTTA	0.000244	0.000936	-0.001612	8.8e-05
702	AGGTTC	-6.2e-05	0.001664	0.000874	-0.001316
703	AGGTTG	-0.00128	0.001186	-0.000906	-0.00159
704	AGGTTT	0.00359	0.003412	0.001842	0.003424
705	AGTAAA	0.002096	0.00202	-0.000274	0.002062
706	AGTAAC	0.000148	0.000288	0.000296	0.000866
707	AGTAAG	0.000444	0.001314	0.00102	0.002226
708	AGTAAT	-0.000182	-0.003176	0.000154	-0.001374
709	AGTACA	-0.000444	0.000688	6.8e-05	0.000414
710	AGTACC	-0.000282	0.00016	0.000984	0.000832
711	AGTACG	0.000234	-0.000182	-0.000298	0.000886
712	AGTACT	-0.001032	-0.001154	-0.000562	-0.003068
713	AGTAGA	-0.000564	-0.002694	-0.001732	0.001558
714	AGTAGC	9.2e-05	0.001118	0.001248	0.001492
715	AGTAGG	4.2e-05	0.001208	0.000364	0.00025
716	AGTAGT	-0.00057	0.006192	0.001368	0.004144
717	AGTATA	-0.001036	0.00057	-0.001622	0.001094
718	AGTATC	-0.000224	0.000914	3.6e-05	-0.001006
719	AGTATG	0.000354	0.000238	-0.000904	-0.00154
720	AGTATT	-0.001046	-0.00213	-0.00115	-7.6e-05
721	AGTCAA	0.00086	0.003726	-0.000536	-0.000562
722	AGTCAC	-0.00064	0.000812	-0.000462	0.000702
723	AGTCAG	0.000294	0.005698	0.001788	0.002058
724	AGTCAT	-0.00182	-0.004096	-0.002878	-0.003362
725	AGTCCA	-0.000424	0.003384	-0.000304	0.001208
726	AGTCCC	0.000266	0.002294	-0.00064	-2e-05
727	AGTCCG	-0.000732	-0.00275	-0.000408	-0.000328
728	AGTCCT	-0.000428	0.001246	-0.000744	-0.001664
729	AGTCGA	0.00025	-0.001926	0.000372	-0.000346
730	AGTCGC	0.002164	0.003672	0.00166	0.003498
731	AGTCGG	0.00026	-0.000128	0.00042	-0.000562
732	AGTCGT	0.000454	-0.00103	0.000666	0.001904
733	AGTCTA	-0.000222	0.00164	-0.00123	-0.00127
734	AGTCTC	0.00166	0.003342	0.001936	0.003484
735	AGTCTG	0.00248	0.00606	0.001154	0.004676
736	AGTCTT	-0.000414	-0.00394	-0.001714	-0.002964
737	AGTGAA	0.001704	0.001424	0.00076	-4.8e-05
738	AGTGAC	-0.000216	0.000442	-0.00061	0.001214
739	AGTGAG	0.002564	0.003342	0.001058	0.001538
740	AGTGAT	-0.001818	-0.003712	-0.001054	-0.001076
741	AGTGCA	-0.000212	-0.000134	-0.00078	0.000668
742	AGTGCC	-0.00047	0.001098	6.6e-05	0.000954
743	AGTGCG	0.00012	0.00014	-0.000486	0.000288
744	AGTGCT	-0.001376	-0.003688	-0.000638	-0.001882
745	AGTGGA	-0.000598	0.001586	-0.001716	-0.00043
746	AGTGGC	0.00042	0.002836	0.000278	0.000112
747	AGTGGG	0.001424	0.002034	-0.000108	-0.000514
748	AGTGGT	-0.001034	-0.00061	-0.00143	-0.0002
749	AGTGTA	-0.000884	0.00275	0.000742	0.003428
750	AGTGTC	6.2e-05	0.000494	2.8e-05	-0.000698
751	AGTGTG	0.001104	0.003876	0.000642	0.00179
752	AGTGTT	0.000378	0.002516	-2.8e-05	7.6e-05
753	AGTTAA	-0.000516	-0.000862	0.000452	-0.00071
754	AGTTAC	-0.001054	-0.000516	-0.002114	0.00027
755	AGTTAG	0.000926	-0.001254	0.000638	0.000478
756	AGTTAT	-0.001648	-0.00121	-0.002142	-0.001898
757	AGTTCA	-0.001588	-0.001326	-0.001018	-0.001352
758	AGTTCC	8.6e-05	0.00075	0.000318	0.001194
759	AGTTCG	-9.4e-05	-7.8e-05	0.000154	-0.00146
760	AGTTCT	-0.000652	-0.000948	-0.000208	-0.00129
761	AGTTGA	-0.000914	0.002084	-0.001582	-0.00057
762	AGTTGC	0.000244	0.004798	-0.000332	0.000786
763	AGTTGG	0.000584	-0.002772	-0.00015	0.00075
764	AGTTGT	-0.000914	-0.003706	-0.00297	-0.001966
765	AGTTTA	-0.002374	-0.006178	-0.000882	-0.003666
766	AGTTTC	0.002186	0.00465	-7.2e-05	0.003082
767	AGTTTG	0.000286	6.2e-05	-0.000206	-0.001468
768	AGTTTT	0.003268	0.002386	-0.000678	-0.001794
769	ATAAAA	-0.002418	-0.000904	-0.000528	0.003392
770	ATAAAC	-0.000834	-0.003404	-0.001734	-0.002578
771	ATAAAG	-0.0003	-0.001122	-0.001242	-0.002128
772	ATAAAT	-0.00368	-0.00399	-0.000972	-0.004706
773	ATAACA	-0.002738	-0.00472	-0.00204	-0.004946
774	ATAACC	-0.001028	-0.003236	-0.00167	-0.002114
775	ATAACG	0.001148	-0.001248	3.4e-05	-0.00048
776	ATAACT	-0.000654	-0.00128	-0.00159	-0.000488
777	ATAAGA	-9e-05	0.003476	-8.2e-05	0.000384
778	ATAAGC	0.001688	0.001894	0.00132	0.001982
779	ATAAGG	0.000672	0.001102	-0.000506	0.000436
780	ATAAGT	-0.000372	-0.003768	-0.002056	-0.003678
781	ATAATA	-0.003024	-0.00292	-0.001128	0.000564
782	ATAATC	-0.001622	-0.004402	-0.002766	-0.00019
783	ATAATG	0.000184	-0.000768	0.001118	-0.000248
784	ATAATT	-0.001716	0.000104	-0.003038	-0.002648
785	ATACAA	-0.00357	-0.005316	-0.002512	-0.006336
786	ATACAC	-0.002498	-0.002892	-0.002074	-0.001464
787	ATACAG	0.000592	0.002982	-0.00015	0.003324
788	ATACAT	-0.00386	-0.003994	-0.002126	-0.003102
789	ATACCA	-0.002308	-0.00486	-0.000546	-0.002688
790	ATACCC	0.000646	0.001334	-0.000444	0.000212
791	ATACCG	0.000354	0.002218	0.001072	0.00208
792	ATACCT	-0.001654	-0.002468	-0.001404	-0.002236
793	ATACGA	0.000302	0.001374	-0.00015	0.002566
794	ATACGC	-0.001054	-0.000544	0.000286	9e-05
795	ATACGG	0.00159	0.00277	0.000182	0.00157
796	ATACGT	-0.001218	0.00103	-8.8e-05	-0.001472
797	ATACTA	-0.001196	-0.00028	-0.000808	-0.001668
798	ATACTC	-0.001056	-0.00163	-0.00131	-0.001878
799	ATACTG	-0.000218	-0.001044	-0.000748	0.001024
800	ATACTT	-0.001224	0.001662	-0.0022	-0.001088
801	ATAGAA	-0.000872	0.002688	-0.000696	-0.00017
802	ATAGAC	4.2e-05	0.001298	0.000314	0.000636
803	ATAGAG	-0.000424	-0.002358	-0.00173	-0.002674
804	ATAGAT	-0.002824	-0.002622	-0.001004	-0.00282
805	ATAGCA	-0.000316	-0.001964	0.00051	0.001374
806	ATAGCC	0.000316	0.001586	-0.00028	-0.000142
807	ATAGCG	-0.000462	-0.001888	-0.000944	-0.00117
808	ATAGCT	0.000114	-0.002088	0.000108	-0.000298
809	ATAGGA	-0.00066	-0.001486	-0.001156	-0.00049
810	ATAGGC	0.001552	0.003092	0.001074	0.001668
811	ATAGGG	0.000274	-0.00333	0.000948	-0.000794
812	ATAGGT	-0.00128	-0.003126	-0.001114	-0.00152
813	ATAGTA	-0.002414	-0.001696	-0.000748	-0.000286
814	ATAGTC	-0.000876	-0.000816	-0.000848	-0.00029
815	ATAGTG	-0.00154	-0.000326	-0.000942	-0.001566
816	ATAGTT	-0.000836	-0.003424	-0.001494	-0.002372
817	ATATAA	-0.00439	-0.007852	-0.005274	-0.005392
818	ATATAC	-0.003352	-0.0029	-0.002338	-0.002468
819	ATATAG	-0.002542	-0.00387	-0.001872	-0.001412
820	ATATAT	-0.008172	-0.005806	-0.008122	-0.006722
821	ATATCA	-0.003786	-0.006208	-0.002004	-0.00288
822	ATATCC	-0.001072	-0.000358	-0.000388	-0.001438
823	ATATCG	0.00014	-0.001902	-0.000194	-0.000744
824	ATATCT	-0.002638	-0.0046	-0.001956	-0.003942
825	ATATGA	-0.002274	-0.006324	-0.00242	-0.003398
826	ATATGC	-0.000542	-0.001704	-0.000854	-0.002476
827	ATATGG	-0.000844	0.001196	-0.0003	-0.00045
828	ATATGT	-0.002804	-0.004568	-0.002052	-0.003984
829	ATATTA	-0.004512	-0.005306	-0.002908	-0.002134
830	ATATTC	-0.00255	-0.001298	-0.001122	-0.002196
831	ATATTG	-0.00244	-0.000828	-0.002302	-0.003574
832	ATATTT	-0.00438	-0.005986	-0.003616	-0.003452
833	ATCAAA	-0.001176	-0.004786	-0.002088	-0.000768
834	ATCAAC	-0.004158	-0.005666	-0.003916	-0.004864
835	ATCAAG	-0.002798	-0.006546	-0.001626	-0.004174
836	ATCAAT	0.000252	-0.001414	0.001868	-0.000528
837	ATCACA	-0.003428	-0.007114	-0.001006	-0.00233
838	ATCACC	-0.001886	-0.001696	-0.00279	-0.00307
839	ATCACG	0.000724	-0.000788	0.000726	-0.000904
840	ATCACT	-0.001358	-0.004538	-0.000786	-0.00179
841	ATCAGA	-8.2e-05	0.001518	-0.000204	0.003116
842	ATCAGC	0.000162	0.001778	0.000928	0.000484
843	ATCAGG	-0.00069	-0.001062	-0.000784	-0.001218
844	ATCAGT	0.000818	0.002536	-0.000944	-0.000366
845	ATCATA	-0.001834	-0.001434	-0.002682	-0.002358
846	ATCATC	3.6e-05	0.001752	0.001732	0.002144
847	ATCATG	-0.002718	-0.005616	-0.00179	-0.002802
848	ATCATT	-0.00304	-0.002196	-0.003512	-0.004526
849	ATCCAA	0.000334	0.0029	0.000886	-0.001424
850	ATCCAC	-0.000828	-0.00453	-0.001456	0.000268
851	ATCCAG	0.000234	0.001324	0.000828	0.001854
852	ATCCAT	-0.001756	0.001228	-0.001472	-0.000848
853	ATCCCA	-0.001562	-0.003874	-0.000206	-0.00133
854	ATCCCC	-0.001462	0.002658	-0.000372	0.000754
855	ATCCCG	-1.2e-05	-0.000398	-5e-05	-0.000608
856	ATCCCT	-0.000704	-0.002938	-6.4e-05	-0.001472
857	ATCCGA	0.000204	0.001458	0.002052	0.001006
858	ATCCGC	-0.000224	0.000204	-0.000602	0.000142
859	ATCCGG	0.000462	-0.001176	0.00062	-0.000572
860	ATCCGT	-0.00026	-0.000192	-0.000446	-0.00053
861	ATCCTA	-0.000834	0.000656	-0.001618	-0.000956
862	ATCCTC	-0.003176	-0.00433	-0.001254	-0.003244
863	ATCCTG	0.000164	0.002178	0.001142	0.001616
864	ATCCTT	-7.8e-05	-0.001748	-0.000618	0.001602
865	ATCGAA	0.003062	0.001752	0.004586	0.004238
866	ATCGAC	-0.000532	-0.004396	-0.001836	-0.001456
867	ATCGAG	-2.4e-05	-0.000486	-0.000632	-0.000494
868	ATCGAT	0.00212	-4e-05	0.002886	-0.000448
869	ATCGCA	0.000392	-0.003162	0.000796	-0.00053
870	ATCGCC	0.000556	0.001456	0.001806	0.000826
871	ATCGCG	0.000556	0.00161	0.00101	0.002058
872	ATCGCT	0.001434	1.6e-05	0.002294	0.000478
873	ATCGGA	0.001376	0.001752	0.002484	0.002066
874	ATCGGC	0.002254	0.00139	0.002564	0.000816
875	ATCGGG	0.00094	0.000488	0.001	0.000626
876	ATCGGT	0.001386	0.002054	0.000924	0.001774
877	ATCGTA	-0.000136	-0.000788	-6.8e-05	-0.000214
878	ATCGTC	0.001382	0.000922	0.002416	0.000332
879	ATCGTG	-0.000654	-0.001618	-1.6e-05	-4.8e-05
880	ATCGTT	0.002338	0.004066	0.004238	0.002742
881	ATCTAA	-0.001354	-0.005118	-0.00037	-0.001822
882	ATCTAC	-0.00146	-0.002202	-0.000992	-0.002682
883	ATCTAG	-0.002062	-0.004628	-0.003	-0.003036
884	ATCTAT	-0.001952	-0.004124	-0.001712	-0.000438
885	ATCTCA	-0.002546	0.002466	-0.001092	0.001088
886	ATCTCC	-0.000632	-0.001188	0.000854	0.000318
887	ATCTCG	0.000726	-0.003652	-0.00082	-0.001596
888	ATCTCT	-0.000836	-0.004442	0.000784	-0.00089
889	ATCTGA	0.00192	0.000534	0.001122	0.00553
890	ATCTGC	0.001278	0.006054	-0.000872	0.002742
891	ATCTGG	-0.000218	-0.000618	0.001452	-0.000858
892	ATCTGT	0.002656	0.004076	0.00192	0.002372
893	ATCTTA	-0.001704	-0.002022	-0.000992	-0.00229
894	ATCTTC	0.00023	0.00037	0.000846	-0.001318
895	ATCTTG	-0.002216	-0.00709	-0.003724	-0.0038
896	ATCTTT	-0.003222	-0.005188	-0.001724	-0.0026
897	ATGAAA	0.000172	-0.000134	-0.001856	-0.000374
898	ATGAAC	-0.00074	-0.001462	-0.001138	-0.002102
899	ATGAAG	-0.002054	-0.00651	-0.002802	-0.004812
900	ATGAAT	-0.000682	-0.001582	0.001294	-0.000338
901	ATGACA	-0.001774	-0.00505	-0.002774	-0.002922
902	ATGACC	-0.000914	5.6e-05	0.00045	-0.00013
903	ATGACG	-6.6e-05	-0.000238	-0.000718	-0.001252
904	ATGACT	-0.002744	-0.004954	-0.00221	-0.003634
905	ATGAGA	-0.002576	-0.003094	-0.00108	-0.000456
906	ATGAGC	-0.001482	-0.002022	-0.00076	-0.000528
907	ATGAGG	-0.00189	-0.004658	-0.001782	-0.002336
908	ATGAGT	-0.002258	0.00101	-0.002684	-0.002014
909	ATGATA	-0.001962	-0.001142	-0.00033	-0.002296
910	ATGATC	-0.000984	-0.002644	-0.002164	-0.003632
911	ATGATG	-0.003114	-0.005532	-0.003344	-0.003554
912	ATGATT	-0.000808	-0.002546	-0.001232	-0.001358
913	ATGCAA	-0.001732	-0.002106	-0.003072	-0.003904
914	ATGCAC	-0.001884	-0.004164	-0.001356	-0.002966
915	ATGCAG	-0.001418	0.001314	-0.001644	0.00073
916	ATGCAT	-0.003794	-0.005868	-0.003174	-0.004204
917	ATGCCA	-0.000326	-0.002488	-0.000444	0.001206
918	ATGCCC	0.000114	-0.002168	-0.00046	-0.00091
919	ATGCCG	-0.00143	-0.002362	-0.00093	-0.001114
920	ATGCCT	-0.00219	-0.00165	-0.002462	-0.001442
921	ATGCGA	-7.4e-05	-0.000574	5.4e-05	-0.000302
922	ATGCGC	0.000862	0.00111	0.000334	0.001102
923	ATGCGG	0.000454	0.001474	7.2e-05	9.6e-05
924	ATGCGT	0.000392	0.00075	0.000638	0.0005
925	ATGCTA	-0.000434	-0.002766	-0.001068	-0.000936
926	ATGCTC	-0.00057	0.00042	-0.000476	0.000566
927	ATGCTG	-0.001666	-0.001442	-0.000986	-0.001478
928	ATGCTT	-0.0001	-0.003604	-0.001528	-0.0026
929	ATGGAA	-0.00295	-0.003294	-0.001202	-0.002564
930	ATGGAC	-0.002184	-0.003346	-0.002574	-0.003732
931	ATGGAG	-0.001504	-0.003866	-0.001364	-0.002364
932	ATGGAT	-0.002434	-0.00161	-0.003408	-0.003816
933	ATGGCA	-0.002238	-0.001576	-0.001606	-0.001036
934	ATGGCC	-0.00036	1.2e-05	-0.000776	-0.000118
935	ATGGCG	0.003922	0.008238	0.003236	0.004048
936	ATGGCT	-0.003762	-0.005054	-0.001986	-0.004264
937	ATGGGA	-0.001328	-0.001872	-0.002586	-0.002012
938	ATGGGC	0.008326	0.010018	0.007928	0.008674
939	ATGGGG	-0.000288	-0.000724	-0.000682	-0.001354
940	ATGGGT	-0.001404	-0.003846	-0.00137	-0.002144
941	ATGGTA	-0.002424	-0.003204	5e-05	-0.000866
942	ATGGTC	-0.002938	-0.00423	-0.00218	-0.00355
943	ATGGTG	-0.002074	-0.004318	-0.001132	-0.002434
944	ATGGTT	-0.002412	-0.00814	-0.003528	-0.006604
945	ATGTAA	0.000426	-0.000294	9.2e-05	0.001336
946	ATGTAC	-0.00059	0.00052	-0.000874	-0.00114
947	ATGTAG	-0.001352	0.00153	-0.00141	-0.001964
948	ATGTAT	-0.002336	0.000162	0.000186	0.000512
949	ATGTCA	-0.001978	-0.00618	-0.001104	-0.003618
950	ATGTCC	-0.000512	-0.00106	-0.00119	-7.6e-05
951	ATGTCG	0.000858	0.004086	0.001064	0.000358
952	ATGTCT	-0.000918	-0.00041	-0.001772	-0.000892
953	ATGTGA	-0.00125	-0.003596	-0.001098	-0.00253
954	ATGTGC	-0.000448	-0.001202	2.8e-05	-0.000266
955	ATGTGG	-0.000986	-0.00278	-0.001008	-0.003276
956	ATGTGT	-0.000816	-0.002088	-0.001388	-0.001592
957	ATGTTA	-0.00088	5.4e-05	-0.000584	-0.000374
958	ATGTTC	-0.000504	-0.00526	-0.001606	-0.002422
959	ATGTTG	-0.001732	-0.00719	-0.002148	-0.003608
960	ATGTTT	-0.00285	-0.002904	-0.002648	-0.002882
961	ATTAAA	-0.000952	-0.002244	0.001408	0.000474
962	ATTAAC	-0.00111	-0.000664	0.000342	-0.002398
963	ATTAAG	-0.000324	-0.000854	0.001186	-0.002894
964	ATTAAT	-0.002182	-0.00431	-0.001076	-0.000174
965	ATTACA	-0.00274	-0.001164	-0.001454	-0.00122
966	ATTACC	0.000268	-0.000188	0.000804	0.001434
967	ATTACG	-0.000654	-0.000114	-7.4e-05	-0.001142
968	ATTACT	-0.0012	0.002016	-0.000326	0.003138
969	ATTAGA	-0.000574	0.001196	0.00098	-0.001646
970	ATTAGC	0.000602	0.000776	0.000974	0.001436
971	ATTAGG	0.001044	-0.000268	0.00097	0.000708
972	ATTAGT	0.000892	0.004002	-7.6e-05	0.001672
973	ATTATA	-0.000768	-0.000544	-0.001576	-0.001944
974	ATTATC	0.000414	0.000148	0.00045	0.00167
975	ATTATG	-0.003024	-0.008296	-0.002022	-0.003738
976	ATTATT	-0.002626	-0.000136	-0.002712	-0.00248
977	ATTCAA	-0.001758	-0.000452	-0.001998	-0.003572
978	ATTCAC	-0.002736	-0.002808	-0.001932	-0.00219
979	ATTCAG	0.00086	-0.00265	-0.000584	0.001196
980	ATTCAT	-0.00181	-0.001332	-0.001612	-0.002054
981	ATTCCA	-0.00098	-0.003932	-0.000378	-0.001004
982	ATTCCC	0.00033	-0.001436	-0.000982	-0.000212
983	ATTCCG	0.002364	0.005328	0.003224	0.00322
984	ATTCCT	0.00125	0.00267	0.000316	0.000154
985	ATTCGA	0.001856	0.00069	0.002406	0.002876
986	ATTCGC	0.00154	0.001548	0.001908	0.0023
987	ATTCGG	0.002552	0.004338	0.001678	0.00173
988	ATTCGT	0.002304	0.002568	0.000776	0.000558
989	ATTCTA	-0.000616	-0.002704	-0.001212	-0.000744
990	ATTCTC	0.000956	0.000682	-0.000446	0.000888
991	ATTCTG	-0.000422	-0.000734	0.001306	-0.001304
992	ATTCTT	0.000308	-0.000774	-0.001082	-0.002608
993	ATTGAA	0.003458	0.0033	0.004112	0.003032
994	ATTGAC	0.000186	-0.001712	-0.00061	-0.002778
995	ATTGAG	0.00243	0.003072	0.00132	0.0022
996	ATTGAT	-0.001478	-0.006296	0.000126	-0.001906
997	ATTGCA	0.001324	0.005488	0.00085	0.003864
998	ATTGCC	0.000308	-0.000664	-0.000696	-0.00079
999	ATTGCG	-0.000372	-0.001402	0.001058	-0.001194
1000	ATTGCT	0.000766	-0.003708	0.000836	0.001206
1001	ATTGGA	-0.000206	-0.003138	0.000638	-0.002952
1002	ATTGGC	0.00047	0.002094	0.000376	0.000254
1003	ATTGGG	0.004288	0.007932	0.004724	0.00625
1004	ATTGGT	0.000628	-0.001706	0.000446	-0.000812
1005	ATTGTA	0.001788	0.000464	-0.000912	-0.000392
1006	ATTGTC	-0.00187	-0.001422	-0.000298	-0.000708
1007	ATTGTG	-0.000184	0.000252	-0.000978	-0.000112
1008	ATTGTT	-0.0008	0.001086	-0.000798	-0.000732
1009	ATTTAA	-0.000166	-0.000616	-0.000296	-0.00329
1010	ATTTAC	-0.000528	0.002632	0.000138	0.00052
1011	ATTTAG	0.000572	-0.004278	-0.000208	-0.001182
1012	ATTTAT	-0.0006	-0.005132	0.000848	-0.002784
1013	ATTTCA	0.001122	0.001328	0.000668	0.000704
1014	ATTTCC	-0.0002	0.000434	0.000238	0.000912
1015	ATTTCG	0.00178	0.004122	0.003874	0.001894
1016	ATTTCT	0.002718	0.005592	0.002372	0.002868
1017	ATTTGA	0.001442	-0.000772	-8.8e-05	-0.001696
1018	ATTTGC	0.001436	0.004526	0.001144	0.002362
1019	ATTTGG	0.00182	-0.000918	0.001984	-0.003368
1020	ATTTGT	0.000366	-0.002004	0.00024	-0.002244
1021	ATTTTA	-0.001118	-0.002864	-0.000586	-0.002102
1022	ATTTTC	0.001514	0.003916	-0.00028	0.001904
1023	ATTTTG	0.003732	0.002546	0.003174	0.000956
1024	ATTTTT	-0.001722	-0.003746	-0.000902	-9.8e-05
1025	CAAAAA	-0.001012	0.00145	-0.000456	0.001944
1026	CAAAAC	0.001022	0.002112	-0.00207	-0.00211
1027	CAAAAG	-0.001904	-0.003774	5.6e-05	-0.00399
1028	CAAAAT	0.002194	0.00271	0.001744	-0.001706
1029	CAAACA	-0.003052	-0.001768	-0.003152	-0.000244
1030	CAAACC	0.0021	0.000328	0.00064	-4e-06
1031	CAAACG	0.000222	0.002412	-0.000422	-0.00174
1032	CAAACT	-0.002474	-0.000262	-0.001062	-0.000736
1033	CAAAGA	-0.003674	-0.003056	-0.003816	-0.00413
1034	CAAAGC	-0.00039	-0.001408	-0.00128	-0.00088
1035	CAAAGG	-0.001846	-0.005176	-0.002456	-0.003658
1036	CAAAGT	1.8e-05	0.004758	0.000718	0.003432
1037	CAAATA	-0.001236	0.002702	-0.000156	8e-05
1038	CAAATC	-0.0022	-0.004006	-0.001236	-0.005354
1039	CAAATG	-0.001662	-0.00219	-0.001642	-0.001514
1040	CAAATT	0.002972	0.001014	0.002574	0.00076
1041	CAACAA	-0.002564	-0.002092	-0.002236	-0.001258
1042	CAACAC	-0.00093	-5.6e-05	-0.000618	-0.002262
1043	CAACAG	-0.00012	0.001356	-0.000764	0.001848
1044	CAACAT	-0.003748	-0.004656	-0.002536	-0.004798
1045	CAACCA	-0.004022	-0.000372	-0.00254	-0.003736
1046	CAACCC	-0.000186	0.000628	-0.002002	0.00023
1047	CAACCG	-0.000844	-0.00303	-0.000596	-0.001258
1048	CAACCT	-0.001116	-0.001448	-0.000872	-0.00145
1049	CAACGA	-0.001222	-0.000832	-0.00028	-0.00027
1050	CAACGC	-0.000472	-0.00188	-0.0005	-0.002238
1051	CAACGG	-0.001082	0.000698	0.000452	6e-05
1052	CAACGT	-0.001048	-0.003786	-0.001806	-0.001994
1053	CAACTA	-0.002284	-0.003332	-0.002064	-0.003102
1054	CAACTC	-0.00326	-0.005038	-0.00248	-0.002092
1055	CAACTG	0.000432	0.001588	-0.000126	0.001476
1056	CAACTT	-0.000382	0.00185	-0.000196	0.000286
1057	CAAGAA	-0.006714	-0.010596	-0.005906	-0.00673
1058	CAAGAC	-0.002582	-0.003674	-0.000302	-0.00346
1059	CAAGAG	-0.00303	-0.008086	-0.003502	-0.006404
1060	CAAGAT	-0.004954	-0.007298	-0.002588	-0.005714
1061	CAAGCA	-0.00038	-0.00029	-0.002182	-0.002548
1062	CAAGCC	-0.001104	-0.004124	-0.000872	-0.00121
1063	CAAGCG	-0.00037	-0.001732	-0.000662	0.001196
1064	CAAGCT	0.00018	-0.000196	-0.000352	-0.000892
1065	CAAGGA	-0.000672	-0.000248	-0.00208	-0.00139
1066	CAAGGC	-0.000626	-0.002178	-0.000758	-0.002518
1067	CAAGGG	-0.00091	0.000416	-0.00057	-0.001022
1068	CAAGGT	-0.000748	-0.000982	-0.000476	-0.000614
1069	CAAGTA	0.000588	0.001682	-7.2e-05	0.001218
1070	CAAGTC	-0.00053	-0.001426	-0.001922	-0.002678
1071	CAAGTG	-0.000758	-0.003888	-0.001498	-0.002728
1072	CAAGTT	-0.000686	0.003704	-0.00164	-0.002008
1073	CAATAA	-0.000792	-0.001954	-4e-06	0.000174
1074	CAATAC	0.000108	0.002308	-0.00039	0.001242
1075	CAATAG	0.00046	-0.000676	0.000562	-0.000872
1076	CAATAT	-0.002588	-0.003096	-0.002546	-0.004746
1077	CAATCA	-0.001974	-0.001288	0.001366	0.000126
1078	CAATCC	-6.6e-05	0.00303	0.001186	0.00089
1079	CAATCG	0.002336	0.00059	0.003208	0.000174
1080	CAATCT	-0.001496	-0.005624	-0.000484	-0.000474
1081	CAATGA	-0.003044	-0.003822	-0.001784	-0.001186
1082	CAATGC	-0.000788	-0.000434	-0.001992	-0.003134
1083	CAATGG	-0.000462	0.001396	-0.00101	-0.001256
1084	CAATGT	0.00049	-0.001364	0.00114	0.00013
1085	CAATTA	-0.001534	-0.00346	-0.001714	-0.000888
1086	CAATTC	0.002828	0.004208	0.00268	0.00287
1087	CAATTG	0.002296	0.000636	0.001998	0.001258
1088	CAATTT	0.006166	0.001268	0.006662	0.000924
1089	CACAAA	-0.002882	-0.003196	-0.001562	-0.002458
1090	CACAAC	-0.004318	-0.006216	-0.00344	-0.002504
1091	CACAAG	-0.00272	-0.002396	-0.000228	-0.00248
1092	CACAAT	-0.000912	-0.00223	-0.001954	-0.002508
1093	CACACA	-0.001096	-0.001476	-0.00122	-0.002672
1094	CACACC	-0.00073	-0.000304	-0.00099	-0.002126
1095	CACACG	-1e-05	0.000948	0.000844	0.000366
1096	CACACT	-0.001212	0.00058	-0.000872	0.001204
1097	CACAGA	0.001168	0.003998	0.001346	0.004354
1098	CACAGC	0.000476	0.000964	0.001088	0.00046
1099	CACAGG	0.000154	0.000746	0.00064	0.00067
1100	CACAGT	0.000448	0.004744	-0.000484	0.002232
1101	CACATA	-0.002984	-0.004376	-0.003482	-0.003476
1102	CACATC	-0.0028	-0.004292	-0.002078	-0.002048
1103	CACATG	-0.00259	-0.00864	-0.002214	-0.003378
1104	CACATT	-0.001296	-0.005202	-0.00222	-0.004728
1105	CACCAA	-0.002912	-0.004532	-0.002952	-0.002672
1106	CACCAC	-0.002976	-0.001974	-0.001954	-0.00173
1107	CACCAG	-0.000298	-0.002908	-0.000114	-0.001246
1108	CACCAT	-0.002734	0.001292	-0.002086	-0.000702
1109	CACCCA	-0.000216	-0.000506	-0.000632	0.000248
1110	CACCCC	-0.000932	-0.000462	-0.000552	-0.000102
1111	CACCCG	2e-06	-0.000828	-0.000654	-0.001036
1112	CACCCT	-0.000516	-0.001584	-0.00068	-0.00039
1113	CACCGA	-0.00111	-0.000152	-0.000118	-0.000544
1114	CACCGC	-0.000952	-0.000906	-0.000564	0.000964
1115	CACCGG	-0.00067	-0.000918	-0.000364	-0.00087
1116	CACCGT	-0.00124	-0.002238	-0.000466	0.000912
1117	CACCTA	-0.001432	-0.002264	-0.000546	-0.002132
1118	CACCTC	-0.001222	-0.003066	-0.001332	-0.002122
1119	CACCTG	0.000942	0.001112	0.000828	0.00203
1120	CACCTT	-0.001308	-0.002638	-0.00071	-0.000942
1121	CACGAA	-0.000216	-0.0016	0.00128	0.00027
1122	CACGAC	-0.000326	-0.001154	0.000368	0.00067
1123	CACGAG	-0.00019	0.002292	-0.000786	-0.000114
1124	CACGAT	0.000276	-0.002446	-0.000322	-0.003008
1125	CACGCA	0.00021	-0.001706	-0.000122	-0.000906
1126	CACGCC	0.000494	-0.001106	0.000456	-0.000826
1127	CACGCG	-0.000348	0.00322	0.000176	0.00033
1128	CACGCT	0.000408	-0.000408	-7.8e-05	-0.000734
1129	CACGGA	0.000392	-0.000272	0.000252	-0.00053
1130	CACGGC	0.000606	0.000116	0.000102	0.00068
1131	CACGGG	-0.000768	-0.000404	-0.00011	-0.000104
1132	CACGGT	-0.000732	0.001592	-0.000442	-0.00053
1133	CACGTA	-0.000404	-0.00289	0.000932	-0.001788
1134	CACGTC	-0.000522	0.000588	-0.000242	0.001312
1135	CACGTG	0.003406	0.008266	0.003972	0.006228
1136	CACGTT	-0.001482	-0.0042	-0.000374	-0.000542
1137	CACTAA	-0.00067	-4e-06	-5.6e-05	-0.00086
1138	CACTAC	-0.000798	-0.001082	-0.000824	-0.001078
1139	CACTAG	0.00052	0.002208	0.000266	0.00045
1140	CACTAT	-0.002264	-0.001932	-0.001784	-0.001144
1141	CACTCA	-0.000802	0.000908	-0.001262	0.000734
1142	CACTCC	-0.000666	5.6e-05	-3e-05	-0.000432
1143	CACTCG	-0.00119	-0.003488	-6e-06	-0.003266
1144	CACTCT	-0.000476	0.00308	-0.000108	0.002508
1145	CACTGA	0.001152	0.005218	0.001282	0.002854
1146	CACTGC	0.00145	0.00365	0.000302	0.00313
1147	CACTGG	0.000326	0.00139	0.000514	0.00095
1148	CACTGT	0.001048	0.005252	0.00137	0.00661
1149	CACTTA	-0.001062	-0.003574	-0.001064	-0.000696
1150	CACTTC	-0.000918	0.002684	0.000786	0.002234
1151	CACTTG	0.000194	0.000158	-7.6e-05	-0.001214
1152	CACTTT	-0.001004	-0.002074	-0.002864	-0.002038
1153	CAGAAA	0.002476	0.00766	0.002338	0.00613
1154	CAGAAC	-0.00085	-0.003954	0.000588	-0.00018
1155	CAGAAG	0.001382	0.00303	0.000688	0.004136
1156	CAGAAT	-0.00027	0.002456	0.000134	0.00152
1157	CAGACA	0.000974	0.00471	-0.001422	0.00245
1158	CAGACC	0.000326	0.002924	0.0001	0.003298
1159	CAGACG	-0.00034	0.002154	0.000624	0.000568
1160	CAGACT	-0.000462	0.002472	0.000818	0.001668
1161	CAGAGA	0.002732	0.012826	0.003138	0.009788
1162	CAGAGC	-0.000158	0.004832	0.000398	0.002592
1163	CAGAGG	0.000886	0.001158	-0.000618	0.002042
1164	CAGAGT	7.6e-05	0.004844	-0.000674	0.002854
1165	CAGATA	0.001456	0.007336	0.000474	0.003162
1166	CAGATC	0.000468	-0.000182	-0.000174	0.00046
1167	CAGATG	-0.00078	-0.002254	-0.001356	-0.000338
1168	CAGATT	0.001272	0.001972	0.000718	0.002522
1169	CAGCAA	0.001994	0.003282	0.00086	0.002292
1170	CAGCAC	0.000138	0.00099	-0.000364	-0.000136
1171	CAGCAG	0.00134	0.005256	0.001518	0.004162
1172	CAGCAT	-0.000524	0.002446	-0.000292	-0.000716
1173	CAGCCA	-0.000556	0.001394	-0.000732	-0.000516
1174	CAGCCC	0.000658	-0.00115	-0.000116	0.000512
1175	CAGCCG	-0.000966	-0.00149	0.000362	-0.001026
1176	CAGCCT	-0.000942	-0.001654	-0.000594	-0.000112
1177	CAGCGA	0.000858	0.003396	0.00111	0.004898
1178	CAGCGC	0.000342	0.002074	5.8e-05	0.000994
1179	CAGCGG	-0.000416	-0.002194	0.000252	-0.00026
1180	CAGCGT	0.001266	0.000452	0.000338	0.000268
1181	CAGCTA	-0.000478	-0.000616	-0.001824	-0.001542
1182	CAGCTC	0.001386	0.004158	0.001556	0.00252
1183	CAGCTG	-4e-06	-0.000842	0.00023	0.001012
1184	CAGCTT	0.002222	0.00232	0.001478	0.001946
1185	CAGGAA	0.000186	0.00374	0.000238	0.000564
1186	CAGGAC	-0.00028	-0.001548	0.000354	-0.000628
1187	CAGGAG	-0.0006	0.001758	-1.4e-05	0.001848
1188	CAGGAT	0.000224	0.000666	0.000478	-0.000698
1189	CAGGCA	-0.000752	-0.001482	-0.000636	0.001
1190	CAGGCC	0.00098	0.00251	0.001138	0.000864
1191	CAGGCG	-0.000248	-0.000206	-0.000336	0.001068
1192	CAGGCT	0.001162	0.001862	0.000842	0.001894
1193	CAGGGA	-0.000736	0.000178	-0.000208	4.2e-05
1194	CAGGGC	0.000194	-0.002832	-0.000414	-0.000196
1195	CAGGGG	-8.4e-05	0.001162	-0.00042	-0.000104
1196	CAGGGT	0.000582	0.000802	0.000306	0.000546
1197	CAGGTA	0.001858	0.002698	0.001826	0.001948
1198	CAGGTC	0.00074	0.003708	-0.0003	0.00165
1199	CAGGTG	0.000644	0.000528	0.000962	0.001266
1200	CAGGTT	0.001228	0.007114	0.00034	0.004514
1201	CAGTAA	0.001544	0.001848	0.001306	0.00366
1202	CAGTAC	-0.000306	0.000986	0.001098	-0.00037
1203	CAGTAG	0.00113	0.003174	0.000596	0.001866
1204	CAGTAT	0.000282	0.001272	0.000398	-0.000468
1205	CAGTCA	0.000728	0.002606	-0.000586	0.001946
1206	CAGTCC	-0.000186	0.003836	-0.00042	0.000958
1207	CAGTCG	0.001624	0.00449	0.000556	0.001744
1208	CAGTCT	0.001786	0.005026	0.001578	0.003282
1209	CAGTGA	0.001622	0.006654	-0.0004	0.003454
1210	CAGTGC	8e-05	7.8e-05	-1.8e-05	0.000472
1211	CAGTGG	0.000356	0.005312	-0.00066	0.002166
1212	CAGTGT	3.2e-05	0.002774	0.000194	0.0025
1213	CAGTTA	-0.000438	-0.002454	-0.001366	0.000626
1214	CAGTTC	0.000748	0.00455	0.000518	0.000908
1215	CAGTTG	-9.6e-05	0.000466	-0.001046	-0.001656
1216	CAGTTT	7.6e-05	-0.000246	-0.000628	-0.001716
1217	CATAAA	-0.00106	-0.005434	-0.00325	-0.002284
1218	CATAAC	-0.002776	-0.002022	-0.001896	-0.003754
1219	CATAAG	7.6e-05	0.001766	-0.000516	-7.8e-05
1220	CATAAT	-0.000794	-0.00583	-0.003124	-0.00447
1221	CATACA	-0.001606	-0.003036	-0.002492	-0.001956
1222	CATACC	-0.00131	-0.002524	-0.000454	-0.001868
1223	CATACG	-0.00066	-0.000734	-0.000718	0.00049
1224	CATACT	-0.00076	-0.000672	-0.000232	-0.000818
1225	CATAGA	-0.001202	-0.002242	-0.000942	-0.00087
1226	CATAGC	0.00042	0.001384	-4e-06	0.000594
1227	CATAGG	-0.000514	-0.001306	-0.00067	-0.001084
1228	CATAGT	-0.000822	-0.000974	-0.000482	-0.002064
1229	CATATA	-0.0028	-0.000432	-0.003094	-0.0019
1230	CATATC	-0.002394	-0.003454	-0.002536	-0.003222
1231	CATATG	-0.002008	-0.005838	-0.001678	-0.004088
1232	CATATT	-0.000972	-0.002334	-0.00306	-0.002378
1233	CATCAA	-0.003782	-0.006372	-0.003596	-0.003572
1234	CATCAC	-0.001982	-0.000598	-0.00265	-0.001192
1235	CATCAG	0.0003	-0.000982	0.00077	-0.00031
1236	CATCAT	-0.00102	-0.002586	-9.4e-05	-0.001528
1237	CATCCA	-0.002476	-0.00589	-0.002012	-0.003728
1238	CATCCC	-0.002096	-0.000448	-0.000376	-0.00158
1239	CATCCG	-0.001168	-0.000528	-0.000566	-0.000646
1240	CATCCT	-0.002216	-0.003802	-0.002296	-0.001946
1241	CATCGA	0.000364	-0.006112	0.000808	-0.00216
1242	CATCGC	-0.00077	0.000534	0.00073	-0.000988
1243	CATCGG	-0.000354	-0.000224	0.000718	0.000996
1244	CATCGT	0.001458	0.00445	0.00246	0.003704
1245	CATCTA	-0.002528	-0.004504	-0.001426	-0.002078
1246	CATCTC	-0.001708	-0.001582	-0.00188	-0.00065
1247	CATCTG	-0.000456	-0.000706	-0.000404	0.00181
1248	CATCTT	-0.001774	-0.00102	0.000416	0.001894
1249	CATGAA	-0.001302	-0.003812	-0.001844	-0.001514
1250	CATGAC	-0.00191	-0.00145	-0.001976	-0.00185
1251	CATGAG	-0.001366	0.000924	-0.00172	-0.00067
1252	CATGAT	-0.001642	-0.004594	-0.00131	-0.002468
1253	CATGCA	-0.003476	-0.005544	-0.003646	-0.00501
1254	CATGCC	-0.001414	-0.003324	-0.00137	-0.000516
1255	CATGCG	0.00045	0.002838	-0.000264	0.001058
1256	CATGCT	-0.001244	-0.00175	-0.002244	-0.00163
1257	CATGGA	-0.002258	-0.005392	-0.002654	-0.003638
1258	CATGGC	-0.000418	-0.00184	-0.00074	-0.001114
1259	CATGGG	-0.001606	-0.004484	-0.001368	-0.000476
1260	CATGGT	-0.001926	-0.004012	-0.001896	-0.002762
1261	CATGTA	-0.000688	0.000878	-0.000388	0.000562
1262	CATGTC	-0.000268	-0.000792	-0.002266	-0.00058
1263	CATGTG	-0.001412	-0.001442	-0.001644	-0.002658
1264	CATGTT	-0.00405	-0.00673	-0.003552	-0.005524
1265	CATTAA	-0.000182	0.000676	0.00109	-0.001354
1266	CATTAC	-0.000824	-0.000816	-8e-05	0.00011
1267	CATTAG	-0.000576	0.00157	-0.000796	0.001748
1268	CATTAT	-0.001876	0.000164	-0.001172	-0.00053
1269	CATTCA	-0.003466	-0.007356	-0.003494	-0.003692
1270	CATTCC	-0.00063	-0.001642	-0.001288	-0.00095
1271	CATTCG	0.000246	-0.001746	0.000226	-0.002148
1272	CATTCT	-0.001764	0.001692	-0.001684	-0.00203
1273	CATTGA	-0.001396	0.002446	-0.001062	-0.000624
1274	CATTGC	-0.000628	-0.003192	-0.000828	-0.000346
1275	CATTGG	1.2e-05	-0.001682	-0.00024	-0.001008
1276	CATTGT	-0.000304	-0.000166	-0.001162	-0.002972
1277	CATTTA	7e-05	-0.002034	-0.000804	-0.000192
1278	CATTTC	-0.000328	0.004188	0.00159	-4e-05
1279	CATTTG	-0.000298	0.000804	-0.000206	-0.001552
1280	CATTTT	0.000714	0.004304	-0.000778	0.004302
1281	CCAAAA	-0.001068	-0.003406	-0.000404	-0.004274
1282	CCAAAC	0.001562	0.006644	0.002026	0.002138
1283	CCAAAG	-0.00035	-0.00018	-0.00228	-0.001198
1284	CCAAAT	0.000548	-0.000512	0.002778	-0.001832
1285	CCAACA	-0.001872	-0.004574	-0.000948	-0.002122
1286	CCAACC	-0.001764	0.00128	-0.001414	-0.000806
1287	CCAACG	-0.001158	-0.001276	-0.000308	-0.00193
1288	CCAACT	0.000436	0.002602	2.8e-05	0.001486
1289	CCAAGA	-0.004342	-0.008434	-0.00301	-0.00582
1290	CCAAGC	-0.000312	-0.002714	-0.001508	-0.00225
1291	CCAAGG	-0.000502	-0.004042	-0.002244	-0.001262
1292	CCAAGT	0.000434	0.004828	-0.001188	-0.000436
1293	CCAATA	0.002384	0.003838	0.001882	0.000904
1294	CCAATC	0.00108	-0.004016	0.001954	0.001256
1295	CCAATG	-0.000844	0.001958	-0.000136	-1.4e-05
1296	CCAATT	0.00255	0.00093	0.003634	0.003692
1297	CCACAA	-0.003196	-0.003642	-0.001676	-0.000192
1298	CCACAC	-0.000552	-0.001036	0.000178	-0.001224
1299	CCACAG	0.00074	0.001866	0.000132	0.001014
1300	CCACAT	-0.000836	-0.00315	-0.001714	-0.001846
1301	CCACCA	-0.003194	-0.003082	-0.002488	-0.002124
1302	CCACCC	-0.000682	-0.001246	-0.000976	9.4e-05
1303	CCACCG	-0.002314	-0.000124	-0.00102	0.000326
1304	CCACCT	-0.00156	-0.003454	-0.000864	-0.00135
1305	CCACGA	-0.00076	-0.00194	-0.000424	-0.000868
1306	CCACGC	0.00077	0.000998	-2e-05	-0.000856
1307	CCACGG	-0.000692	-0.001498	0.00024	-0.00232
1308	CCACGT	0.00016	2.4e-05	0.001602	0.003884
1309	CCACTA	0.00043	0.000582	-0.000438	-0.00052
1310	CCACTC	-0.00167	-0.000906	0.000834	-0.000686
1311	CCACTG	0.000678	0.001614	0.000812	0.00325
1312	CCACTT	-0.002122	2.97732e-20	-0.0007	-0.000584
1313	CCAGAA	0.002752	0.006032	0.002672	0.003944
1314	CCAGAC	-0.001228	0.002176	-0.00042	-0.000424
1315	CCAGAG	0.000132	0.00027	0.000892	0.000628
1316	CCAGAT	0.001322	0.001312	0.000674	0.00251
1317	CCAGCA	0.000244	-0.002356	6.4e-05	-0.001166
1318	CCAGCC	-0.000936	-0.001402	-0.000464	-0.00118
1319	CCAGCG	0.000514	0.000286	0.000446	0.00035
1320	CCAGCT	0.000436	8e-06	-0.000122	0.000566
1321	CCAGGA	-0.000206	0.001088	0.000376	-0.001252
1322	CCAGGC	0.000594	0.000144	0.000622	8.6e-05
1323	CCAGGG	-4.6e-05	-0.000488	0.000106	0.000318
1324	CCAGGT	0.001032	0.000776	0.000538	0.000752
1325	CCAGTA	-2e-06	-9.6e-05	0.000976	0.00072
1326	CCAGTC	0.000946	-0.00012	0.00075	0.000934
1327	CCAGTG	0.000364	0.003628	-0.000428	0.00203
1328	CCAGTT	0.00096	-0.000398	-0.000354	-0.002938
1329	CCATAA	-0.001302	-0.0071	-0.002604	-0.00351
1330	CCATAC	-0.000344	-0.001808	0.000744	-0.000564
1331	CCATAG	0.000382	0.000718	-1.2e-05	0.000174
1332	CCATAT	-0.002214	1.2e-05	-0.00218	-0.000706
1333	CCATCA	-0.000622	-0.001046	-0.001824	-0.00072
1334	CCATCC	-0.001808	-0.00277	-0.000994	-0.00148
1335	CCATCG	-0.000108	0.000528	0.001602	0.001058
1336	CCATCT	-0.001184	-0.002702	-0.00064	0.001254
1337	CCATGA	-0.000408	-0.002332	-0.000692	-0.000592
1338	CCATGC	-0.002408	-0.003374	-0.001812	-0.00273
1339	CCATGG	-0.000354	-5.6e-05	-0.000596	-0.00097
1340	CCATGT	-0.001474	-0.000786	-0.002216	-0.001948
1341	CCATTA	0.0024	0.004848	0.003524	0.00353
1342	CCATTC	-0.001182	-4.4e-05	-0.002298	-0.000308
1343	CCATTG	0.000962	0.00317	0.001184	0.000128
1344	CCATTT	0.002242	0.004672	0.00085	0.002294
1345	CCCAAA	0.00363	0.00616	0.0042	0.003072
1346	CCCAAC	9e-05	0.004106	0.000728	0.001998
1347	CCCAAG	-0.000124	-0.003926	-0.001076	-0.002586
1348	CCCAAT	0.005402	0.006508	0.006374	0.006134
1349	CCCACA	-6e-05	-0.00214	0.000644	0.000148
1350	CCCACC	-0.001252	-0.001312	-0.001056	-0.001134
1351	CCCACG	0.000114	-0.00107	0.000198	-0.00021
1352	CCCACT	-0.00085	0.001146	0.000692	0.001044
1353	CCCAGA	0.002402	0.004934	0.003256	0.003568
1354	CCCAGC	0.000766	0.001022	0.000554	-0.000276
1355	CCCAGG	0.000556	0.000964	0.000256	0.00111
1356	CCCAGT	0.001372	0.003932	0.001228	0.00243
1357	CCCATA	0.000458	-0.001014	0.000596	0.00012
1358	CCCATC	-0.000156	-0.00025	0.001194	0.001104
1359	CCCATG	0.00025	-0.001826	-0.000416	-0.001986
1360	CCCATT	0.004408	0.006044	0.002764	0.005518
1361	CCCCAA	-1.8e-05	-0.001758	-3e-05	-0.00029
1362	CCCCAC	-0.000794	-0.000884	-0.000894	-0.000592
1363	CCCCAG	0.000752	-0.000974	0.000766	6.4e-05
1364	CCCCAT	-0.001692	-0.002446	-0.000938	-0.002648
1365	CCCCCA	-0.00091	-0.002072	-0.000408	-0.002074
1366	CCCCCC	-0.000662	-0.00191	-0.002072	-0.001236
1367	CCCCCG	-3.2e-05	0.00092	2.4e-05	0.000228
1368	CCCCCT	-0.000812	0.000532	-0.000862	-0.000264
1369	CCCCGA	-4.4e-05	-0.002718	0.00023	-0.000558
1370	CCCCGC	0.000148	0.00071	0.000246	0.000722
1371	CCCCGG	-0.000114	0.00108	7.6e-05	0.00052
1372	CCCCGT	0.00024	-0.00027	0.000296	0.00084
1373	CCCCTA	0.00014	-0.000194	-2e-05	0.00046
1374	CCCCTC	-0.001398	-0.001972	-0.000822	-0.00126
1375	CCCCTG	0.00014	0.001442	-0.0006	0.0011
1376	CCCCTT	0.000368	-3.4e-05	-0.00045	2.2e-05
1377	CCCGAA	-0.00047	-0.001852	0.000858	-0.00071
1378	CCCGAC	0.000266	0.001312	0.000484	0.00062
1379	CCCGAG	-0.00082	-0.003728	-0.000788	-0.000934
1380	CCCGAT	0.001444	-6.4e-05	0.00045	0.001238
1381	CCCGCA	-0.000182	0.001216	-0.00046	-0.000458
1382	CCCGCC	0.001966	0.002122	0.001804	0.000298
1383	CCCGCG	-0.000114	-0.00078	0.00081	0.000732
1384	CCCGCT	0.001458	-0.001666	0.000978	0.000414
1385	CCCGGA	-0.000382	0.00031	0.000136	0.000208
1386	CCCGGC	0.000508	0.001528	7.4e-05	0.00141
1387	CCCGGG	0.000434	0.000996	0.000728	0.000756
1388	CCCGGT	0.000614	0.00248	0.00177	0.001204
1389	CCCGTA	4.8e-05	0.001128	1.2e-05	0.000946
1390	CCCGTC	0.000286	0.002448	0.000434	0.00074
1391	CCCGTG	-0.00071	-0.001314	-0.00072	-0.000266
1392	CCCGTT	0.001908	0.00053	0.001786	0.00168
1393	CCCTAA	0.000506	0.000644	0.00136	0.00029
1394	CCCTAC	0.00077	0.00099	-2.8e-05	0.00048
1395	CCCTAG	0.000828	0.002934	0.001512	0.002466
1396	CCCTAT	-0.000484	-0.003278	-0.000186	2e-05
1397	CCCTCA	-0.000368	-0.002984	-0.001026	-0.001008
1398	CCCTCC	-9.6e-05	0.000522	-0.000122	-0.000184
1399	CCCTCG	-0.000594	-0.00187	0.000158	-0.00049
1400	CCCTCT	-0.001012	0.004086	-0.000422	0.00161
1401	CCCTGA	-0.000638	0.000922	0.001262	-8e-05
1402	CCCTGC	-9.8e-05	0.001176	-0.000214	0.001316
1403	CCCTGG	0.000322	0.00024	-0.000292	0.000106
1404	CCCTGT	-0.000164	-0.000106	-0.000498	-0.000182
1405	CCCTTA	-0.000146	0.001452	-0.000544	-3.8e-05
1406	CCCTTC	-0.000318	-0.000442	-0.001138	0.001226
1407	CCCTTG	0.000686	-0.002838	-0.000654	-0.000204
1408	CCCTTT	0.00175	-0.00126	0.00169	0.000504
1409	CCGAAA	0.000328	-0.000538	0.001422	-0.00158
1410	CCGAAC	0.000842	-0.000806	0.001082	0.001902
1411	CCGAAG	-0.000564	-0.004486	0.000776	-0.001874
1412	CCGAAT	0.002036	0.003894	0.003168	0.0032
1413	CCGACA	-0.000764	0.00274	-6.2e-05	-0.001184
1414	CCGACC	0.001324	0.004712	0.001628	0.003366
1415	CCGACG	-0.00174	-0.00392	-0.000802	-0.00106
1416	CCGACT	-0.000544	-0.002412	-7e-05	-0.001582
1417	CCGAGA	0.001228	0.000404	0.00024	-0.00031
1418	CCGAGC	-0.000502	-0.000386	-9.6e-05	-0.000858
1419	CCGAGG	-0.000358	-0.001858	-0.000272	0.000222
1420	CCGAGT	0.00039	-0.000134	0.000856	0.000542
1421	CCGATA	0.000452	0.002254	0.00082	0.00132
1422	CCGATC	0.001964	-0.00088	0.000884	-0.000132
1423	CCGATG	0.000338	-0.001876	0.000144	-0.000108
1424	CCGATT	0.002002	0.00322	0.004068	0.002212
1425	CCGCAA	-0.000528	-0.00251	-0.000438	-0.001382
1426	CCGCAC	0.000188	0.000242	-0.000266	0.000298
1427	CCGCAG	0.000402	0.003236	0.000494	0.00139
1428	CCGCAT	0.000132	0.000772	-0.000578	-0.000822
1429	CCGCCA	0.000716	0.00139	0.000484	0.00216
1430	CCGCCC	0.000232	-0.00101	0.000164	8e-06
1431	CCGCCG	0.00115	0.000926	0.001294	-0.001182
1432	CCGCCT	0.000212	0.003286	0.000424	0.000808
1433	CCGCGA	-0.000662	-0.000654	0.000646	-0.000258
1434	CCGCGC	0.000268	-0.000142	0.00073	0.00101
1435	CCGCGG	-0.000222	-0.00099	-0.000264	0.000364
1436	CCGCGT	-0.000508	-0.000916	-0.000784	-0.001214
1437	CCGCTA	4.05517e-21	0.000114	0.00016	0.00038
1438	CCGCTC	0.001978	0.00069	0.000556	0.000254
1439	CCGCTG	0.000334	-0.001026	-0.00063	0.000188
1440	CCGCTT	0.000406	0.001442	0.000708	0.002084
1441	CCGGAA	0.002428	0.00251	0.002658	0.002878
1442	CCGGAC	0.000328	5.8e-05	-0.000184	0.001166
1443	CCGGAG	-0.000342	-0.0024	0.00029	-0.00059
1444	CCGGAT	-0.000218	-0.001738	0.000948	1.6e-05
1445	CCGGCA	-0.00059	-0.000948	0.000298	-0.00051
1446	CCGGCC	0.001036	0.002514	-0.000106	0.001192
1447	CCGGCG	0.002316	0.00019	0.00165	0.00214
1448	CCGGCT	0.000852	0.00032	-0.001094	6.8e-05
1449	CCGGGA	0.000752	0.00243	0.000922	0.000208
1450	CCGGGC	0.000382	0.000962	9.4e-05	0.00087
1451	CCGGGG	-0.000202	-0.000134	0.000292	0.000764
1452	CCGGGT	0.001668	0.002102	0.002442	0.001688
1453	CCGGTA	0.001094	0.000802	0.001794	0.002468
1454	CCGGTC	0.001008	0.001206	0.001668	0.00103
1455	CCGGTG	0.001194	-4.6e-05	0.000154	-0.00035
1456	CCGGTT	0.003112	0.003252	0.004626	0.003866
1457	CCGTAA	-0.001206	0.000384	-0.000936	0.000148
1458	CCGTAC	0.00122	0.00121	0.001082	0.001614
1459	CCGTAG	-0.00012	-0.001468	0.000244	-0.00034
1460	CCGTAT	0.001366	0.00257	0.001076	0.001372
1461	CCGTCA	0.000334	-0.001752	0.000742	0.000124
1462	CCGTCC	-0.000362	-0.003248	-0.000526	-0.0011
1463	CCGTCG	0.00042	0.00283	0.002122	0.002556
1464	CCGTCT	0.000696	0.008594	0.001308	0.001822
1465	CCGTGA	-6.8e-05	-0.001862	-0.000234	0.00096
1466	CCGTGC	-0.000158	0.000764	5.2e-05	0.000648
1467	CCGTGG	-0.000796	-0.001938	1.4e-05	-0.001462
1468	CCGTGT	-0.00093	-0.003134	-0.001166	-0.001432
1469	CCGTTA	0.00106	0.002058	0.001142	-0.000188
1470	CCGTTC	-0.000414	-0.002242	-0.000194	-0.001824
1471	CCGTTG	-0.000632	-0.00057	0.000132	-0.001064
1472	CCGTTT	0.004048	0.005896	0.002506	0.004688
1473	CCTAAA	-0.00012	-0.00082	0.000206	0.001402
1474	CCTAAC	-0.000148	9.2e-05	0.001122	-9.6e-05
1475	CCTAAG	0.00017	-0.00191	-4.6e-05	-0.000868
1476	CCTAAT	-0.000668	0.000262	-0.000102	0.000328
1477	CCTACA	-0.000828	-0.001242	-0.001328	-0.001082
1478	CCTACC	-0.000124	0.001222	-0.000466	-0.000504
1479	CCTACG	0.000142	0.000516	-6e-05	0.000684
1480	CCTACT	0.00016	0.001104	-0.000244	1.8e-05
1481	CCTAGA	7.6e-05	0.000694	-0.000582	-0.001054
1482	CCTAGC	-0.000236	-0.002676	0.000294	0.000414
1483	CCTAGG	-0.000736	-0.000546	-0.000516	-0.000592
1484	CCTAGT	-0.000566	-0.001584	0.000506	0.00022
1485	CCTATA	-0.001934	-0.002816	-0.00222	-0.002516
1486	CCTATC	-0.000526	-0.00208	-0.000568	-0.000352
1487	CCTATG	-0.000728	-0.001096	-0.000546	-0.000994
1488	CCTATT	-0.000204	-0.002064	-0.00065	-0.000962
1489	CCTCAA	-0.000716	-0.002176	-0.00191	-0.001418
1490	CCTCAC	-0.000472	-0.000582	-4e-06	-9.6e-05
1491	CCTCAG	0.000838	0.001262	0.000676	0.002682
1492	CCTCAT	-0.000732	-0.004328	-0.001604	-0.001804
1493	CCTCCA	-0.001094	-0.000916	-0.000918	-0.000758
1494	CCTCCC	-0.000404	-0.00476	0.000536	-0.001162
1495	CCTCCG	0.000552	0.00234	-0.000594	0.000214
1496	CCTCCT	-0.00136	-0.001344	-0.00103	-0.002452
1497	CCTCGA	-0.00059	-0.00142	-0.001046	-0.001546
1498	CCTCGC	0.001258	-0.001688	-5.6e-05	-0.002498
1499	CCTCGG	0.000134	-0.00044	0.000484	-0.000914
1500	CCTCGT	0.0001	0.002588	-0.000242	8.8e-05
1501	CCTCTA	-0.000892	-0.000972	-0.00106	-0.002176
1502	CCTCTC	-0.00076	0.001372	-2.2e-05	0.002616
1503	CCTCTG	0.001718	0.007412	0.00113	0.005156
1504	CCTCTT	-0.003736	-0.002752	-0.000792	-0.00156
1505	CCTGAA	0.000448	0.006154	0.0017	0.002936
1506	CCTGAC	-0.0002	0.00147	0.000278	-0.000212
1507	CCTGAG	0.000498	0.0012	0.00143	0.0019
1508	CCTGAT	-0.000582	-0.000628	-0.00037	-0.001252
1509	CCTGCA	0.001412	0.01162	0.000706	0.006934
1510	CCTGCC	-0.00027	1.8e-05	-0.000496	-0.001098
1511	CCTGCG	0.001222	0.003382	0.001074	0.002758
1512	CCTGCT	0.00055	-5.6e-05	0.000766	0.000884
1513	CCTGGA	-5.2e-05	0.001144	0.000144	0.000548
1514	CCTGGC	5.4e-05	-0.001006	0.000356	0.00081
1515	CCTGGG	0.00047	0.00074	5.4e-05	0.000544
1516	CCTGGT	0.000358	-0.00118	-0.001228	0.000252
1517	CCTGTA	0.000332	0.000778	0.000254	0.00052
1518	CCTGTC	0.000322	-0.000894	0.000522	0.000794
1519	CCTGTG	0.000506	0.004466	0.000994	0.001922
1520	CCTGTT	0.000142	0.002404	-0.00031	0.000742
1521	CCTTAA	-0.000238	-0.001272	0.00036	0.000642
1522	CCTTAC	-0.000322	-0.003146	-0.000504	-0.00141
1523	CCTTAG	-0.000704	-0.003192	-0.00067	-0.00279
1524	CCTTAT	-6.4e-05	0.004468	0.000706	0.00075
1525	CCTTCA	-0.000222	-0.001878	-0.000398	-0.000368
1526	CCTTCC	-0.000732	-0.0002	8e-06	4.6e-05
1527	CCTTCG	-0.000274	-0.002158	0.000128	-0.001152
1528	CCTTCT	-0.00052	-0.001394	6.2e-05	0.001298
1529	CCTTGA	0.000764	-0.001518	1.6e-05	0.0005
1530	CCTTGC	0.00016	-0.0024	-0.000448	-0.00129
1531	CCTTGG	-0.000282	-0.000388	-0.000546	-0.002548
1532	CCTTGT	0.000618	-0.002184	-0.000682	-0.000938
1533	CCTTTA	0.000436	0.001016	0.00232	0.004454
1534	CCTTTC	0.001864	0.003016	0.000626	0.00023
1535	CCTTTG	0.001372	-0.003652	2.4e-05	-0.000724
1536	CCTTTT	0.002954	0.003876	0.001246	0.00325
1537	CGAAAA	0.000696	0.001708	0.00219	0.00201
1538	CGAAAC	-6.4e-05	-0.00049	0.000552	-0.001926
1539	CGAAAG	0.001264	0.002712	0.000258	0.000738
1540	CGAAAT	0.001212	0.002218	0.003442	0.001802
1541	CGAACA	-0.000278	0.000904	0.000494	-0.000582
1542	CGAACC	0.002572	0.004978	0.001714	0.003342
1543	CGAACG	0.000832	0.000312	0.000284	0.000658
1544	CGAACT	0.001274	-0.000956	0.001118	0.002526
1545	CGAAGA	0.000376	2.4e-05	0.00296	-0.000198
1546	CGAAGC	0.000578	-0.000632	0.00035	0.000284
1547	CGAAGG	0.00087	0.002574	0.000972	0.000568
1548	CGAAGT	0.001232	-0.000674	-0.000322	0.000614
1549	CGAATA	0.000576	0.000364	0.000968	0.000844
1550	CGAATC	0.004168	0.002534	0.0053	0.006168
1551	CGAATG	0.000716	4e-05	0.000336	0.000342
1552	CGAATT	0.003292	0.002958	0.004492	0.004324
1553	CGACAA	-0.000662	0.00172	-0.000122	0.000642
1554	CGACAC	-0.000132	-0.001856	-0.000254	0.00033
1555	CGACAG	1e-05	0.002354	-1.4e-05	0.00144
1556	CGACAT	0.000266	0.000298	0.00048	-0.001252
1557	CGACCA	-0.001172	-0.003934	-0.001606	-0.000804
1558	CGACCC	0.001432	0.003446	0.000822	0.002932
1559	CGACCG	-0.00035	-0.000366	0.000344	-0.000206
1560	CGACCT	-0.000422	-0.0013	5e-05	-0.00081
1561	CGACGA	0.00216	0.001686	0.00141	-0.00065
1562	CGACGC	0.000806	0.002246	0.000876	0.002894
1563	CGACGG	0.00024	-0.003192	0.000772	0.000624
1564	CGACGT	0.001196	0.004022	0.00198	0.002654
1565	CGACTA	-0.000146	-0.00182	-0.00056	-0.000404
1566	CGACTC	-0.000488	-0.00339	-0.000202	-0.001336
1567	CGACTG	0.001612	0.001826	0.00123	0.001536
1568	CGACTT	0.000486	0.001884	0.001774	-0.00079
1569	CGAGAA	0.001878	-0.002026	0.001902	0.00011
1570	CGAGAC	0.000286	0.000336	0.000178	0.000496
1571	CGAGAG	0.002528	0.001554	-0.000258	0.001716
1572	CGAGAT	-0.00044	0.000484	-0.000184	0.000248
1573	CGAGCA	0.000638	0.00023	-2.2e-05	-0.000136
1574	CGAGCC	-5.2e-05	-0.00156	0.000334	0.000254
1575	CGAGCG	0.000226	0.001804	0.001262	0.001094
1576	CGAGCT	0.001416	0.001544	0.000586	-0.000918
1577	CGAGGA	-0.00048	-0.002908	0.000514	-0.002564
1578	CGAGGC	-0.000514	-0.003332	-0.000584	-0.000782
1579	CGAGGG	7.2e-05	-0.0003	0.000184	0.001164
1580	CGAGGT	0.000252	0.001218	-0.000456	-0.000628
1581	CGAGTA	0.000158	-0.000294	0.000322	0.00099
1582	CGAGTC	-0.000338	0.000696	0.001182	-0.00033
1583	CGAGTG	-0.000896	-0.000936	-0.000562	-0.001
1584	CGAGTT	-0.000414	-0.00272	0.000902	-0.000946
1585	CGATAA	0.001108	-0.003024	8.4e-05	-0.00097
1586	CGATAC	-0.000286	0.002026	0.000992	-0.000166
1587	CGATAG	0.000332	0.001412	0.000996	0.001324
1588	CGATAT	-0.000788	-0.001828	-0.001138	0.000186
1589	CGATCA	0.00101	-0.000938	-0.000574	0.000154
1590	CGATCC	0.00079	0.00084	6.4e-05	0.000228
1591	CGATCG	0.001494	-0.001416	-0.00011	0.000252
1592	CGATCT	0.000278	-0.00226	0.0015	-0.002178
1593	CGATGA	-3.4e-05	-0.004962	-0.000278	-0.001818
1594	CGATGC	0.000468	-0.001136	-0.00082	-0.000788
1595	CGATGG	0.000236	-0.002	-0.00065	-0.002144
1596	CGATGT	0.000332	0.00185	0.001124	0.000468
1597	CGATTA	0.001402	-0.000512	0.00296	0.002618
1598	CGATTC	0.003472	0.00578	0.002318	0.003044
1599	CGATTG	0.001896	-0.00049	0.001916	-0.000106
1600	CGATTT	0.004614	0.005498	0.005054	0.002054
1601	CGCAAA	-0.000652	-0.003862	0.000556	-4.6e-05
1602	CGCAAC	-1.21973e-20	-0.001728	6e-05	-0.000486
1603	CGCAAG	-0.00069	-0.00228	-0.00059	-0.002544
1604	CGCAAT	0.000658	0.000932	0.000522	-0.0009
1605	CGCACA	0.000444	-0.000616	-0.000386	-6.4e-05
1606	CGCACC	0.000246	0.000198	-0.00048	0.00032
1607	CGCACG	0.000434	0.00149	0.00055	0.001016
1608	CGCACT	0.000554	0.00154	0.000156	0.001068
1609	CGCAGA	0.000514	0.000756	-5.8e-05	0.000944
1610	CGCAGC	0.001416	0.003334	0.000242	0.001
1611	CGCAGG	0.000178	0.001738	0.000592	0.001038
1612	CGCAGT	-9.6e-05	0.001306	0.000364	0.000922
1613	CGCATA	-9e-05	-0.001352	-0.000442	-0.000976
1614	CGCATC	-0.000672	-0.001588	-0.000456	-0.000774
1615	CGCATG	0.000522	-0.00155	-0.000294	-0.000626
1616	CGCATT	0.000508	0.001128	0.000744	0.003076
1617	CGCCAA	0.001744	0.000192	0.000442	0.000216
1618	CGCCAC	0.00021	0.00242	0.001026	0.001988
1619	CGCCAG	0.000586	0.001624	0.001276	0.000588
1620	CGCCAT	0.00327	0.00548	0.002886	0.002598
1621	CGCCCA	0.000846	0.002244	6.2e-05	0.00168
1622	CGCCCC	-0.000428	0.000168	-1.2e-05	0.000762
1623	CGCCCG	-1.4e-05	-0.00095	0.000786	0.00027
1624	CGCCCT	-1.2e-05	-0.001756	-6.8e-05	-0.001426
1625	CGCCGA	-0.000348	-0.00086	0.000316	-0.000132
1626	CGCCGC	0.002066	0.003626	6e-06	0.002962
1627	CGCCGG	0.002898	0.000336	0.002036	-0.000408
1628	CGCCGT	0.000648	0.001258	0.001972	0.001272
1629	CGCCTA	-0.00011	-0.000322	0.000196	0.000348
1630	CGCCTC	0.000222	0.00127	0.000814	-0.000558
1631	CGCCTG	0.001608	0.003242	0.000406	0.00225
1632	CGCCTT	0.000864	0.00155	0.000992	0.001318
1633	CGCGAA	0.001294	0.002256	0.002102	0.000158
1634	CGCGAC	7e-05	-0.000814	0.00146	-0.000226
1635	CGCGAG	0.0001	-0.000442	0.000456	0.000308
1636	CGCGAT	0.000602	0.00084	0.00101	0.000472
1637	CGCGCA	0.000294	-0.000872	0.000538	0.001
1638	CGCGCC	0.00149	0.002118	0.000924	0.001352
1639	CGCGCG	0.000798	0.001368	0.000662	0.0003
1640	CGCGCT	0.000962	8.4e-05	0.00036	0.000846
1641	CGCGGA	-0.000242	-0.00095	0.000112	-0.00034
1642	CGCGGC	0.00037	0.000542	0.000464	0.000608
1643	CGCGGG	0.000214	-0.000982	8.2e-05	-0.00014
1644	CGCGGT	-0.000156	-0.000512	3.4e-05	-0.000278
1645	CGCGTA	-0.000674	6.6e-05	-0.000766	-0.000176
1646	CGCGTC	0.000356	0.00083	0.000658	0.000264
1647	CGCGTG	-0.000294	0.003754	0.000428	0.000308
1648	CGCGTT	-0.000504	-0.000838	-0.000796	-0.002264
1649	CGCTAA	0.000762	0.000194	0.001084	-0.000414
1650	CGCTAC	-0.000792	-0.001918	0.000266	-0.001162
1651	CGCTAG	0.000564	-0.00045	8.2e-05	0.00034
1652	CGCTAT	0.0004	0.0005	-0.00063	1e-05
1653	CGCTCA	0.000848	0.000476	0.000676	-0.00149
1654	CGCTCC	0.00046	-0.001352	0.000382	0.001202
1655	CGCTCG	0.00141	0.00068	0.000612	0.001762
1656	CGCTCT	0.001936	-0.000454	0.001558	0.000196
1657	CGCTGA	0.000868	0.002332	-0.000158	0.000532
1658	CGCTGC	0.000518	0.003278	0.00086	0.002638
1659	CGCTGG	0.00032	-0.000334	-0.000588	0.000598
1660	CGCTGT	0.001856	-0.00144	0.001634	0.000466
1661	CGCTTA	-5.4e-05	-0.00076	0.000562	0.001048
1662	CGCTTC	0.002168	0.004438	0.002842	0.003424
1663	CGCTTG	-0.000738	-0.001398	-0.000222	-0.000704
1664	CGCTTT	0.001132	0.003112	0.001812	0.00172
1665	CGGAAA	0.001442	0.002212	0.002492	0.003056
1666	CGGAAC	-0.000288	0.000446	0.000888	3e-05
1667	CGGAAG	0.001766	0.001652	0.000958	-0.000496
1668	CGGAAT	0.003082	0.002782	0.001856	0.002144
1669	CGGACA	-0.000276	0.001702	0.000174	0.000286
1670	CGGACC	0.000472	0.001736	-9.8e-05	6.2e-05
1671	CGGACG	0.000334	0.00112	0.000646	0.00196
1672	CGGACT	0.000492	0.001036	0.000952	0.000336
1673	CGGAGA	0.003232	0.00471	0.003866	0.004242
1674	CGGAGC	0.000518	0.001978	0.001466	0.000122
1675	CGGAGG	0.000558	0.001658	0.000728	-0.00014
1676	CGGAGT	-0.000334	-0.00323	-0.000258	-0.00078
1677	CGGATA	-0.000302	-0.000412	-0.00048	0.000968
1678	CGGATC	-8e-06	0.00151	0.00072	0.000284
1679	CGGATG	-0.001252	-0.003006	-0.00036	-0.001162
1680	CGGATT	0.00081	-0.002618	0.00073	-0.000592
1681	CGGCAA	0.001498	0.001596	0.000636	-0.000482
1682	CGGCAC	0.000794	0.001668	0.000876	0.001986
1683	CGGCAG	0.000208	0.000978	0.001444	0.000212
1684	CGGCAT	0.00015	-0.0002	0.000242	0.000558
1685	CGGCCA	0.0005	-0.001396	0.000124	0.000702
1686	CGGCCC	0.002396	0.002996	0.001602	0.002774
1687	CGGCCG	0.000254	0.000806	3.2e-05	0.000788
1688	CGGCCT	0.00024	0.001464	0.0006	-0.000194
1689	CGGCGA	0.002908	-0.002008	0.002494	0.00179
1690	CGGCGC	0.000236	-0.000328	0.000726	-0.000328
1691	CGGCGG	0.001926	0.005494	0.002876	0.001722
1692	CGGCGT	0.002434	0.003156	0.001564	0.001302
1693	CGGCTA	0.000498	0.000996	-0.000336	0.001166
1694	CGGCTC	-2.8e-05	-0.000174	-0.000226	-0.000938
1695	CGGCTG	-0.00028	0.000342	0.00051	0.001186
1696	CGGCTT	0.00079	-0.000148	-0.000104	-0.000164
1697	CGGGAA	0.000724	-0.001182	-0.000314	-0.001784
1698	CGGGAC	8e-06	-0.001568	0.00083	-0.0009
1699	CGGGAG	0.000624	-0.000438	-0.000198	8e-06
1700	CGGGAT	0.000696	0.00117	0.00116	0.00124
1701	CGGGCA	-0.000166	-9.6e-05	0.00025	0.00017
1702	CGGGCC	0.000336	0.001764	0.000922	0.001654
1703	CGGGCG	0.000244	0.00043	0.000226	-7e-05
1704	CGGGCT	0.000562	0.001288	0.00027	0.001632
1705	CGGGGA	-9.6e-05	0.00093	0.00038	0.000188
1706	CGGGGC	2.6e-05	0.000234	8.4e-05	0.000772
1707	CGGGGG	0.000264	0.000256	0.000464	0.000162
1708	CGGGGT	-0.000222	3.6e-05	-0.000278	0.000712
1709	CGGGTA	0.000658	5e-05	0.00022	3.2e-05
1710	CGGGTC	0.001868	0.00457	0.002756	0.003432
1711	CGGGTG	0.000592	0.000358	0.000666	-0.00015
1712	CGGGTT	0.000636	-0.000804	0.000922	0.001502
1713	CGGTAA	0.001412	-0.001456	0.001652	-1e-05
1714	CGGTAC	-0.000272	0.003838	0.000622	0.002178
1715	CGGTAG	-0.000146	-0.00069	0.00067	2e-06
1716	CGGTAT	0.000672	0.000336	0.000224	0.000146
1717	CGGTCA	-0.000156	-0.001586	0.001032	0.000196
1718	CGGTCC	0.000366	-0.000154	-0.000112	-0.001588
1719	CGGTCG	0.000654	0.000424	0.00117	0.000924
1720	CGGTCT	-0.000204	0.001456	0.00087	0.00028
1721	CGGTGA	0.000914	-0.004484	0.001634	-0.000202
1722	CGGTGC	3.38813e-21	0.003832	0.000492	0.001702
1723	CGGTGG	-4.8e-05	0.000704	0.000664	0.000538
1724	CGGTGT	0.000234	-0.000546	-0.00041	-0.002282
1725	CGGTTA	0.00051	0.001492	-0.000564	-2.4e-05
1726	CGGTTC	0.001306	0.003866	0.00195	0.00217
1727	CGGTTG	-0.000418	0.000304	0.000128	0.000218
1728	CGGTTT	0.003922	0.002938	0.005552	0.004378
1729	CGTAAA	0.000544	0.001034	-0.000172	-0.00026
1730	CGTAAC	-0.001364	-0.001786	-0.000524	-0.000406
1731	CGTAAG	6.4e-05	-0.001054	0.000396	0.001454
1732	CGTAAT	8.6e-05	-0.001932	0.00034	-0.00205
1733	CGTACA	-0.000134	-0.001676	-0.00022	-0.000702
1734	CGTACC	0.00069	4.2e-05	-0.000154	0.000914
1735	CGTACG	-0.00126	8.4e-05	-0.00061	-0.001614
1736	CGTACT	0.000506	0.001942	0.00097	0.001184
1737	CGTAGA	0.00026	-0.000884	0.000758	0.000924
1738	CGTAGC	0.000588	0.000628	0.000754	0.000498
1739	CGTAGG	-3.6e-05	-0.001772	7.2e-05	-0.000838
1740	CGTAGT	-0.000294	1e-05	0.00016	0.000112
1741	CGTATA	-0.00033	-0.001302	0.00018	-0.0006
1742	CGTATC	0.001128	0.002174	0.000894	0.002562
1743	CGTATG	-0.000236	0.001828	0.000282	-0.000556
1744	CGTATT	9.2e-05	0.001046	0.001198	0.002212
1745	CGTCAA	0.0004	0.000488	0.00029	3.2e-05
1746	CGTCAC	-0.000136	-0.00238	0.000846	-0.000536
1747	CGTCAG	0.001274	0.003238	-0.000292	0.001142
1748	CGTCAT	-0.000998	0.001464	0.001334	0.001514
1749	CGTCCA	-0.001044	-0.00478	-0.000698	-0.00353
1750	CGTCCC	7.4e-05	-0.001778	0.000384	-0.00011
1751	CGTCCG	1.4e-05	-0.002364	-4.6e-05	-7.6e-05
1752	CGTCCT	0.001094	0.002898	0.001322	0.000902
1753	CGTCGA	0.000166	-0.001534	0.00067	-2.8e-05
1754	CGTCGC	0.000498	0.003268	0.002394	0.00366
1755	CGTCGG	0.001044	0.001064	0.000852	0.00191
1756	CGTCGT	0.003998	0.005546	0.003136	0.00406
1757	CGTCTA	0.000192	0.002114	7.6e-05	0.001244
1758	CGTCTC	0.003048	0.006042	0.003066	0.001468
1759	CGTCTG	0.001754	0.004694	4.6e-05	0.001058
1760	CGTCTT	0.003558	0.006742	0.003292	0.00392
1761	CGTGAA	0.000216	-0.003438	0.000198	-0.00251
1762	CGTGAC	0.000568	-0.001798	-6.8e-05	-0.0007
1763	CGTGAG	-0.001038	0.00038	0.000246	-0.00072
1764	CGTGAT	0.000842	0.002896	-9.4e-05	0.003578
1765	CGTGCA	-0.00019	0.000626	-0.000672	0.00073
1766	CGTGCC	8.2e-05	0.000334	0.000574	0.00146
1767	CGTGCG	0.000472	0.002308	0.000414	0.0009
1768	CGTGCT	-0.000232	0.00129	0.000262	-0.000246
1769	CGTGGA	-0.00059	-0.00315	-0.00043	-0.000556
1770	CGTGGC	0.001186	0.002538	0.001238	0.001156
1771	CGTGGG	2.2e-05	0.00044	2.2e-05	-0.00068
1772	CGTGGT	-0.001246	-0.001496	-0.000752	-0.00139
1773	CGTGTA	-0.00082	0.00246	0.000784	-0.001294
1774	CGTGTC	-0.000106	-0.000444	0.00059	0.000668
1775	CGTGTG	0.000564	0.001722	-0.00106	0.000758
1776	CGTGTT	-0.00077	-0.00282	0.001822	0.001138
1777	CGTTAA	-0.000174	-0.001822	0.000492	-0.002146
1778	CGTTAC	0.001082	-0.002098	-0.000864	-0.002722
1779	CGTTAG	0.000378	0.002032	3.6e-05	0.00074
1780	CGTTAT	0.000176	-0.00083	0.00055	0.000306
1781	CGTTCA	-0.00046	-0.00446	-4e-06	0.00015
1782	CGTTCC	-0.001014	-0.000594	-0.000428	-0.001166
1783	CGTTCG	0.001078	0.001778	0.000928	-0.00017
1784	CGTTCT	0.000942	0.002126	0.00141	0.00234
1785	CGTTGA	0.000692	0.003366	0.001158	0.001034
1786	CGTTGC	9e-05	-7e-05	0.001258	-0.000516
1787	CGTTGG	0.000502	-0.001762	0.000144	-0.000176
1788	CGTTGT	0.000432	0.002002	-0.000284	0.000496
1789	CGTTTA	0.002202	0.002056	0.001838	0.003328
1790	CGTTTC	0.002522	0.004336	0.003076	0.002756
1791	CGTTTG	0.00113	0.001708	0.00028	-0.001486
1792	CGTTTT	0.004748	0.004818	0.00336	0.002486
1793	CTAAAA	0.00114	0.000866	-0.000692	0.002012
1794	CTAAAC	-0.001118	-0.002196	-0.00208	-0.001268
1795	CTAAAG	-0.00041	0.000862	1.8e-05	0.000516
1796	CTAAAT	9.6e-05	-0.001642	0.000288	-0.001306
1797	CTAACA	-0.000772	0.000434	-0.00122	-0.000642
1798	CTAACC	-0.001992	-0.003174	-0.000174	-0.002732
1799	CTAACG	-0.000122	0.001896	-0.001128	2.2e-05
1800	CTAACT	-5.6e-05	-0.000822	0.00082	-0.00062
1801	CTAAGA	-0.00247	-0.00696	-0.001962	-0.003266
1802	CTAAGC	0.000338	-0.001648	-0.00065	6.2e-05
1803	CTAAGG	0.001266	0.000388	0.000124	0.000116
1804	CTAAGT	-0.001748	0.001482	-2.4e-05	-0.000808
1805	CTAATA	-0.002046	-0.002754	-0.001618	-0.001858
1806	CTAATC	-0.001538	0.00015	-0.001458	-0.003374
1807	CTAATG	-0.002086	-0.001674	-0.000476	-0.000786
1808	CTAATT	0.000914	-1.4e-05	0.000274	0.00149
1809	CTACAA	-0.00209	-0.006162	-0.004016	-0.005012
1810	CTACAC	-0.000216	-0.000556	-0.00064	-0.000882
1811	CTACAG	0.000104	0.002378	0.000328	0.001214
1812	CTACAT	-0.001234	-0.000668	-0.00171	-0.000176
1813	CTACCA	-0.00188	-0.003704	-0.00116	-0.001966
1814	CTACCC	-6.4e-05	0.001182	0.000512	0.000704
1815	CTACCG	0.000152	-0.000624	-0.000302	-0.000944
1816	CTACCT	-0.000436	-0.000452	-0.00052	-0.000588
1817	CTACGA	-0.000352	-0.00192	7.8e-05	-0.00022
1818	CTACGC	0.000582	0.001202	0.000516	0.000604
1819	CTACGG	0.000322	-0.00139	3.2e-05	-0.00099
1820	CTACGT	0.000402	-0.002028	0.00151	-0.000502
1821	CTACTA	-0.0015	-0.003338	-0.002112	-0.001578
1822	CTACTC	-0.000516	-0.000386	-0.001372	-0.000266
1823	CTACTG	0.001086	0.002934	0.001134	0.00254
1824	CTACTT	0.000304	0.001076	-0.000758	0.000244
1825	CTAGAA	-0.000534	-0.004374	-0.000172	-0.000992
1826	CTAGAC	-0.000286	0.002378	-0.00071	0.00014
1827	CTAGAG	-0.002964	-0.003426	-0.000772	-0.002308
1828	CTAGAT	-0.001272	0.001518	-0.001688	0.000366
1829	CTAGCA	-0.002044	-0.003374	-0.00065	-0.00153
1830	CTAGCC	-0.00059	-0.004638	0.000474	-0.001384
1831	CTAGCG	-0.00017	0.001056	0.000372	0.001334
1832	CTAGCT	6e-06	0.000506	-0.000214	-0.00034
1833	CTAGGA	-0.000104	0.000904	0.000296	-0.00011
1834	CTAGGC	-0.00026	-0.000316	0.000216	-0.00026
1835	CTAGGG	-0.000162	-0.00164	0.000156	-0.00016
1836	CTAGGT	0.00051	-0.00023	-0.001372	-0.001
1837	CTAGTA	-0.00027	-0.00094	-0.000574	-0.000632
1838	CTAGTC	0.000394	0.000802	-0.000882	0.000292
1839	CTAGTG	-6.4e-05	0.000798	0.001088	0.000364
1840	CTAGTT	-4.4e-05	-0.0025	-5e-05	-0.000424
1841	CTATAA	-0.003108	-0.003822	-0.002932	-0.004014
1842	CTATAC	-0.000964	-0.0009	-0.000164	-0.001722
1843	CTATAG	-0.001268	0.00048	-0.00217	4.4e-05
1844	CTATAT	-0.005396	-0.01274	-0.004038	-0.008248
1845	CTATCA	-0.000102	0.001234	0.000262	-2.6e-05
1846	CTATCC	-0.0008	-0.002284	-0.000106	-0.000766
1847	CTATCG	0.000556	-0.000952	0.00069	-0.00053
1848	CTATCT	0.00037	-0.001284	0.002292	0.00136
1849	CTATGA	-0.000816	-0.000614	-0.001398	-0.000898
1850	CTATGC	-0.000756	-0.003664	-0.00063	-0.001642
1851	CTATGG	-0.001616	-0.001666	-0.001176	-0.00208
1852	CTATGT	-0.000296	0.001222	-0.000964	-0.001262
1853	CTATTA	-0.00104	-0.002532	-0.001752	-0.002172
1854	CTATTC	-0.000286	0.000252	-0.001224	-0.000856
1855	CTATTG	-0.00045	-0.000136	-0.001018	-0.000342
1856	CTATTT	-1.4e-05	-0.00497	-0.00081	-0.002216
1857	CTCAAA	-0.000766	0.000354	-0.001568	6e-06
1858	CTCAAC	-0.00148	-0.002418	-0.000612	-0.003218
1859	CTCAAG	-0.001158	-0.004986	-0.00239	-0.003278
1860	CTCAAT	-4e-06	-0.000188	0.000878	-0.000454
1861	CTCACA	-0.002672	-0.006156	-0.001548	-0.00321
1862	CTCACC	-0.001522	-0.000436	-0.00045	-0.000764
1863	CTCACG	-0.000828	-0.000978	-0.000928	-0.000678
1864	CTCACT	0.002072	0.007012	0.000424	0.004104
1865	CTCAGA	0.002656	0.00536	0.001442	0.005288
1866	CTCAGC	0.00141	0.004336	0.000196	0.003154
1867	CTCAGG	0.001778	0.002948	0.00189	0.002166
1868	CTCAGT	0.000658	0.00598	0.001236	0.003536
1869	CTCATA	-0.002012	-0.005618	-0.002552	-0.004812
1870	CTCATC	-0.002448	-0.005352	-0.001762	-0.00472
1871	CTCATG	-0.000394	0.001632	-0.00314	-0.000242
1872	CTCATT	-0.00267	-0.004688	-0.001384	-0.002366
1873	CTCCAA	-0.001658	-0.003352	-0.001246	-0.00539
1874	CTCCAC	-0.001206	-0.002484	-0.000906	-0.003462
1875	CTCCAG	0.000762	0.00295	0.001344	0.000458
1876	CTCCAT	-0.001308	-0.003792	-0.001232	0.000156
1877	CTCCCA	-0.001316	-0.003918	-0.000604	-0.000374
1878	CTCCCC	-0.000474	-0.003982	-0.000596	-0.001494
1879	CTCCCG	0.000226	-0.001962	0.001054	-0.00121
1880	CTCCCT	-0.000576	-0.001842	0.00068	-0.000408
1881	CTCCGA	0.000836	-0.001212	0.00168	-3.2e-05
1882	CTCCGC	0.001104	0.001986	0.00133	0.00129
1883	CTCCGG	0.002126	0.003024	0.002382	0.002712
1884	CTCCGT	0.00247	0.0027	0.002882	0.003252
1885	CTCCTA	-0.00268	-0.004558	-0.002868	-0.002926
1886	CTCCTC	0.001092	0.003144	-0.00129	0.002536
1887	CTCCTG	0.000494	0.00159	0.001038	0.000864
1888	CTCCTT	-0.00021	-0.001932	0.001104	-0.002098
1889	CTCGAA	0.002258	0.000498	0.000828	0.00103
1890	CTCGAC	-0.000454	-0.001392	-0.001976	-0.001696
1891	CTCGAG	0.002046	0.001186	0.000564	-0.000358
1892	CTCGAT	-0.000624	-0.00244	-0.000586	-0.002408
1893	CTCGCA	0.000372	-0.000466	-0.000208	0.00039
1894	CTCGCC	0.001378	0.002302	0.002004	0.000958
1895	CTCGCG	0.001644	0.000966	0.001854	0.000382
1896	CTCGCT	0.00304	0.001874	0.001134	0.0005
1897	CTCGGA	0.000576	0.002852	0.001924	-0.00052
1898	CTCGGC	0.001186	-0.000184	0.000274	0.00044
1899	CTCGGG	-0.000566	-0.00409	-0.00015	-0.00076
1900	CTCGGT	-5.2e-05	-0.002552	0.001412	-0.00188
1901	CTCGTA	-0.00045	-0.002722	3.6e-05	0.001428
1902	CTCGTC	0.002144	0.002888	0.001104	0.0009
1903	CTCGTG	-3.8e-05	-0.00055	-0.00065	-0.000808
1904	CTCGTT	0.000912	0.002194	6.4e-05	0.000728
1905	CTCTAA	-0.00164	-0.00452	-0.001514	-0.0022
1906	CTCTAC	0.000178	-0.001568	0.001398	-0.000362
1907	CTCTAG	-0.000756	0.000658	0.000332	-5e-05
1908	CTCTAT	1.4e-05	-0.002478	-0.001028	-0.002772
1909	CTCTCA	-0.000566	-0.002504	-5.8e-05	-0.001398
1910	CTCTCC	-0.000348	-0.004218	0.001356	-0.00131
1911	CTCTCG	0.001344	0.003194	0.002862	0.003496
1912	CTCTCT	0.00223	0.004646	0.000458	0.007478
1913	CTCTGA	0.00273	0.008226	0.002388	0.007182
1914	CTCTGC	0.002854	0.023364	0.003966	0.015972
1915	CTCTGG	0.00329	0.00342	0.002932	0.001762
1916	CTCTGT	0.00175	0.00595	3.8e-05	0.00647
1917	CTCTTA	-0.002124	-0.002142	-0.001926	-5e-05
1918	CTCTTC	0.000356	0.001126	-0.000694	0.001262
1919	CTCTTG	-0.000932	-0.003298	-0.000482	-0.000232
1920	CTCTTT	-0.001714	-0.000122	-0.000948	-0.001504
1921	CTGAAA	0.003654	0.008448	0.002564	0.007482
1922	CTGAAC	-0.000116	-0.000182	9e-05	0.000664
1923	CTGAAG	0.001456	0.008212	-5e-05	0.00692
1924	CTGAAT	0.001582	0.00569	0.00144	0.002032
1925	CTGACA	-0.000184	0.001108	-0.000538	-0.000904
1926	CTGACC	2.8e-05	-0.000504	-5.6e-05	-0.000164
1927	CTGACG	-5.4e-05	-0.000244	0.000368	0.000484
1928	CTGACT	-0.000128	0.002978	6.2e-05	0.001052
1929	CTGAGA	0.003906	0.011358	0.002582	0.004112
1930	CTGAGC	0.000528	-0.001388	0.00199	0.001406
1931	CTGAGG	-0.000288	-0.000892	-4.8e-05	-2.2e-05
1932	CTGAGT	0.000592	0.004018	0.00085	0.002492
1933	CTGATA	0.000862	0.00351	0.002916	0.002924
1934	CTGATC	0.000512	0.000676	0.00064	0.001814
1935	CTGATG	-0.00085	-0.003944	-0.000918	-0.002578
1936	CTGATT	0.002634	0.002014	0.001098	0.003086
1937	CTGCAA	0.002018	0.021626	0.00244	0.015776
1938	CTGCAC	4e-06	0.00427	0.000176	0.001224
1939	CTGCAG	0.003364	0.017784	0.000192	0.011468
1940	CTGCAT	0.001336	0.009122	0.000776	0.005126
1941	CTGCCA	-0.001418	-0.000232	-0.001026	-0.000754
1942	CTGCCC	-0.000232	0.000142	-0.000298	0.000486
1943	CTGCCG	0.00042	0.00129	0.00025	0.000914
1944	CTGCCT	-0.000712	-0.002324	-0.000884	-0.001378
1945	CTGCGA	0.001646	0.004462	0.001864	0.004176
1946	CTGCGC	0.000402	0.000262	0.000152	0.001296
1947	CTGCGG	0.001104	0.0013	0.00041	0.001198
1948	CTGCGT	0.00094	0.00316	0.001222	0.001974
1949	CTGCTA	0.000876	0.00098	8.6e-05	0.00238
1950	CTGCTC	0.003352	0.003226	0.00311	0.004066
1951	CTGCTG	0.002546	0.009288	0.001336	0.005222
1952	CTGCTT	0.00234	0.006396	0.002612	0.005884
1953	CTGGAA	0.000854	-0.000426	0.000764	-0.00058
1954	CTGGAC	-0.000194	0.001274	0.000582	0.000146
1955	CTGGAG	-0.000524	-0.001188	-0.001152	-0.000148
1956	CTGGAT	0.000422	0.00038	0.001444	0.002032
1957	CTGGCA	-0.00018	-0.001356	-0.00039	-0.00081
1958	CTGGCC	0.000202	0.00034	-0.000178	0.0004
1959	CTGGCG	0.000814	-0.000354	0.000618	0.00083
1960	CTGGCT	0.000336	0.001272	0.00061	0.00112
1961	CTGGGA	0.000884	0.002782	0.000372	0.000324
1962	CTGGGC	0.002194	0.00514	0.002168	0.002496
1963	CTGGGG	0.001334	0.000474	0.00097	0.000684
1964	CTGGGT	0.00334	0.005276	0.00118	0.00349
1965	CTGGTA	0.000262	0.001752	0.001	0.000174
1966	CTGGTC	-0.000914	-0.003392	-0.000168	0.000588
1967	CTGGTG	-0.000396	-0.002596	-0.001178	-0.0007
1968	CTGGTT	0.001448	0.001096	0.000328	0.001078
1969	CTGTAA	0.001798	0.004958	0.001142	0.005298
1970	CTGTAC	0.00071	0.0033	0.00072	0.001488
1971	CTGTAG	0.001794	0.004994	0.001232	0.00338
1972	CTGTAT	0.000604	0.001588	0.000114	0.001692
1973	CTGTCA	-0.000356	-0.00195	2.8e-05	-0.001762
1974	CTGTCC	0.000334	-0.00158	-0.000834	0.000932
1975	CTGTCG	0.000366	0.002498	0.001618	0.00292
1976	CTGTCT	0.001464	0.003506	0.00133	0.004376
1977	CTGTGA	0.001736	0.006976	0.001178	0.00441
1978	CTGTGC	0.000502	0.00311	0.000396	0.001586
1979	CTGTGG	0.000106	0.002576	0.000852	0.001972
1980	CTGTGT	0.001554	0.002594	0.001606	0.003086
1981	CTGTTA	0.001056	0.00185	0.000794	0.001094
1982	CTGTTC	0.00207	0.004362	0.00214	0.002768
1983	CTGTTG	0.000558	0.003008	0.000302	0.002032
1984	CTGTTT	0.0008	0.002932	0.00017	0.00446
1985	CTTAAA	0.002104	0.002082	0.001326	0.000834
1986	CTTAAC	-0.00084	-0.000502	-0.000644	-0.000574
1987	CTTAAG	-0.0008	-0.001314	-0.001054	-6.8e-05
1988	CTTAAT	-0.002464	-0.005882	-0.000216	-0.003068
1989	CTTACA	-0.000386	0.00093	-0.000334	-0.000522
1990	CTTACC	-0.001498	-0.00145	-0.00116	-5.4e-05
1991	CTTACG	4e-05	-0.003744	0.00022	-0.000418
1992	CTTACT	-0.000278	-0.000868	0.001144	-5.2e-05
1993	CTTAGA	-0.001304	-0.003326	-0.001182	-0.002152
1994	CTTAGC	0.00049	-0.001102	-0.000326	-0.000332
1995	CTTAGG	-0.000516	-0.002028	0.000318	-0.000482
1996	CTTAGT	-0.001168	-0.003446	-0.001216	-0.002646
1997	CTTATA	-0.0015	-0.002048	-0.001266	-0.002182
1998	CTTATC	-0.000642	0.00107	0.001722	0.001602
1999	CTTATG	-0.000104	-0.001508	-0.000684	-0.001396
[truncated: 2,097 more rows]
