# Supplementary material for: Transcription-coupled and epigenome-encoded mechanisms direct H3K4 methylation
Source: Nat Commun. 2022 Aug 11;13:4521. doi: 10.1038/s41467-022-32165-8 (PMC9372134; doi:10.1038/s41467-022-32165-8)
Supplement: Supplementary file 9 — Supplementary Data 6 [file 41467_2022_32165_MOESM9_ESM.xlsx]

## Sheet: Sheet1
ATX1 model								ATX2_model
positive_6mer	hits	negative_6mer	hits	random_6mer	hits	unweighted_6mer	hits	positive_6mer	hits	negative_6mer	hits	random_6mer	hits	unweighted_6mer	hits
AAAACG	C2C2dof_tnt.OBP4_colamp_a_m1	AAAAAA	NA	AACTCC	NA	AAAGGT	NA	AAAACC	Trihelix_tnt.AT1G76870_col_b_m1	AAAACA	ath-miR5650	AAAACC	Trihelix_tnt.AT1G76870_col_b_m1	AACACC	NA
AAACCC	Trihelix_tnt.AT1G76870_col_b_m1	AAAACA	ath-miR5650	AAGAAA	ath-miR838	AACTAC	ath-miR5636	AAACCG	Trihelix_tnt.AT1G76870_col_b_m1	AAACAT	NA	AACTAG	NA	AACGGG	NA
AAAGTT	NA	AAAACT	NA	AAGGCC	NA	AAGAGC	NA	AAGCAG	NLP_tnt.AtNLP4_col_b_m1	AACATG	NA	AACTGT	NA	AATAAG	MYBrelated_tnt.At3g11280_colamp_a_m1
AAATTG	NA	AAAATA	NA	AATGGT	NA	AATGAA	ABI3VP1_tnt.AT5G18090_col_a_m1	ACTCTG	ath-miR3434-3p	AAGATC	ath-miR850	AAGTAC	SBP_tnt.SPL11_col100_a_m1	ACCCCC	ath-miR8181
AACCGG	ath-miR5027	AAACAA	NA	ACTCGA	NA	ACAGGG	NA	AGAGAG	ath-miR859	AATATA	NA	ACAACC	NA	ACCCCT	NA
AAGCCC	NA	AAACAT	NA	ACTGCT	NA	ACGCGG	M0581_1.02	AGCAGA	ath-miR779.1	AATCAC	NA	ACACTC	C2H2_tnt.AT3G46070_col_a_m1	ACCGGC	AP2EREBP_tnt.RAP211_colamp_a_m1
AATGGG	NA	AAATAC	NA	ACTTTT	C2C2dof_tnt.CDF3_colamp_a_m1	ACGGTC	NA	AGGCCC	NA	AATCTT	G2like_tnt.AT4G37180_colamp_a_m1	ACAGCT	NA	ATCGAT	NA
AATTCG	NA	AAATAT	MYBrelated_tnt.AT3G10113_col_a_m1	AGAGCG	ath-miR845b	ACGTGC	M0155_1.02	ATGGCG	NA	AATGGT	NA	AGAGTG	C2H2_tnt.AT3G46070_col_a_m1	ATCGCT	NA
AATTTC	ath-miR841b-3p	AACAAA	ath-miR5017-5p	AGCAAA	NA	AGACAC	NA	ATGGGC	NA	ACAACT	NA	AGATAT	M1303_1.02	ATGACC	NA
ACGACG	NA	AACACA	ath-miR8182	AGCGAT	NA	AGATAC	M1345_1.02	ATTGGG	ath-miR5028	ACAAGA	ath-miR5016	AGCGTA	NA	ATGGCC	NA
AGCCCA	NA	AACATG	NA	AGCTTG	NA	AGATGC	ath-miR399c-5p	CACGTG	bHLH_tnt.bHLH31_col_m1	ACAATT	NA	ATAAGG	MYBrelated_tnt.At3g11280_colamp_a_m1	ATGTTA	NA
AGGCCC	NA	AAGAAA	ath-miR838	ATAGGC	NA	AGGACC	NA	CAGAAA	NA	ACATAT	NA	ATACAA	NA	CAACAC	NA
ATGGGC	NA	AAGATG	ath-miR414	ATGAAC	ABI3VP1_tnt.AT5G18090_col_a_m1	ATCCCG	NA	CAGAGA	NA	ACATCA	NA	ATATCC	M1309_1.02	CACTAA	NA
ATTGGG	ath-miR5028	AATATA	NA	ATTCCC	NA	ATCGAG	NA	CCGTCT	ath-miR168b-3p	ACATGG	NA	ATCGTG	NA	CCACGT	bZIP_tnt.GBF3_colamp_m1
CAATTT	NA	AATATT	G2like_tnt.At3g04030_col_a_m1	ATTGAC	WRKY_tnt.WRKY20_col_a_m1	CAAAGT	ath-miR4245	CCTGCA	NA	ACTCAT	NA	ATGCCC	NA	CCACTT	bHLH_tnt.bHLH122_col100_a_m1
CCCAAT	ath-miR5028	ACAACT	NA	CACCTT	NA	CACACG	NA	CTCTGA	NA	ACTTAA	NA	ATTACA	NA	CCAGCT	NA
CCCATT	NA	ACAAGA	ath-miR5016	CACGAT	NA	CACCCG	NA	CTCTGC	NA	ATATAA	NA	ATTTGC	ath-miR2112-5p	CCATAT	NA
CGAATC	AP2EREBP_tnt.CRF10_colamp_a_m1	ACACAA	NA	CAGAAT	NA	CAGCTG	ZAT2	CTGAAA	NA	ATATGA	NA	CAGCAG	NLP_tnt.AtNLP4_col_b_m1	CCATGG	NA
CGATTT	ath-miR2933a	ACATCA	NA	CCAGCA	NLP_tnt.AtNLP4_col_b_m1	CATTGG	NA	CTGAAG	ath-miR5656	ATCAAG	NA	CATACA	NA	CCATTC	NA
CGTTTT	NA	ACTCAT	NA	CCCCCT	NA	CCAGTA	NA	CTGAGA	NA	ATCACA	ath-miR8177	CCAGCT	NA	CCCCTT	NA
CTTCGT	NA	ATAAAT	NA	CCGAAC	NA	CCCCAA	NA	CTGCAA	NA	ATCTTG	NA	CCCAAA	ath-miR158a-3p	CCGGTG	AP2EREBP_tnt.At1g75490_colamp_a_m1
CTTCTG	NA	ATACAA	NA	CCGACT	AP2EREBP_tnt.CBF3_col_a_m1	CCGCTA	NA	CTGCAG	NA	ATGAAG	ABI3VP1_tnt.AT5G18090_col_a_m1	CCGTCA	AP2EREBP_tnt.AT1G77200_colamp_a_m1	CCTGCC	ath-miR5631
GAAATT	ath-miR841b-3p	ATACAT	NA	CCTAGG	STY1	CGACAG	NA	CTGCAT	NA	ATGGTT	NA	CGCTCA	NA	CGAAGA	ath-miR780.2
GAAGAA	ABI3VP1_tnt.AT5G18090_col_a_m1	ATATAA	NA	CGACCC	NA	CGCAAC	NA	CTGCTG	NLP_tnt.AtNLP4_col_b_m1	ATGTTG	ath-miR172d-5p	CGGATT	NA	CGAATG	NA
GAATTT	G2like_tnt.At2g01060_colamp_a_m1	ATATAT	M4266_1.02	CGATGC	NA	CGCCCG	NA	CTTCAG	ath-miR5656	ATTATG	NA	CGTAGA	NA	CGGGGT	NA
GAGAGA	ath-miR5640	ATATCA	NA	CGATTC	AP2EREBP_tnt.CRF10_colamp_a_m1	CGCCCT	NA	CTTCTG	NA	ATTGAT	NA	CTAGGT	NA	CGGGTA	NA
GCCCAA	NA	ATATTA	NA	CGGACT	ath-miR826a	CGGATC	M1337_1.02	CTTTCT	ath-miR2934-5p	CAAGAA	NAC_tnt.ANAC017_col_m1	CTTAAC	ath-miR5635a	CGTACC	M1562_1.02
GCCCAT	NA	ATATTT	MYBrelated_tnt.AT3G10113_col_a_m1	CGGTTG	NA	CGGGAC	NA	GCAGAG	NA	CAAGAG	NA	CTTATA	ath-miR844-3p	CGTAGT	NA
GCTTCT	NA	ATCAAC	MYBrelated_tnt.AT1G18960_col_a_m1	CGTTCA	NA	CGGTGC	NA	GCCCAA	NA	CAAGAT	NA	CTTCAA	NA	CTAATT	ZFHD_tnt.ATHB24_col_a_m1
GCTTTT	C3H_tnt.AT3G12130_colamp_a_m1	ATGCAT	ABI3VP1_tnt.FUS3_col_a_m1	CGTTGT	NA	CGTCCG	M1562_1.02	GCCCAT	NA	CACATG	bHLH_tnt.bHLH31_col_m1	CTTTTG	C3H_tnt.AT3G12130_colamp_a_m1	GACCGG	NA
GGCCCA	NA	ATGGCT	NA	CTACCC	NA	CGTGGG	NA	GGCCCA	NA	CATCAA	NA	GAAACC	ath-miR5997	GAGACT	NA
GGCCTT	NA	CAAAGA	NA	CTACTC	NA	CTAGCT	NA	GGCCTA	NA	CATGTT	NA	GACGCA	NA	GCAAAC	NA
GGGCCT	NA	CAACAT	ath-miR172d-5p	CTCATA	ath-miR5026	CTATTT	ath-miR5628	GGCTTT	ath-miR5643a	CATTCA	ath-miR5652	GAGCTC	NA	GCAATC	NA
GGGCTT	NA	CAACCA	MYB_tnt.MYB23_col_a_m1	CTCATG	NA	CTCAAT	NA	GGGCCT	NA	CCAAGA	NA	GAGGCA	NA	GGAACG	NA
GGGTTT	Trihelix_tnt.AT1G76870_col_b_m1	CAAGAA	NAC_tnt.ANAC017_col_m1	CTTCTT	C2C2dof_tnt.OBP4_colamp_a_m1	CTCTAT	NA	GGGCTT	NA	CCATAA	NA	GAGGGG	ath-miR853	GGCACT	NA
GGTTTA	Trihelix_tnt.AT1G76870_col_b_m1	CAAGAT	NA	GACATT	NA	CTGCAC	NA	GTCTCT	NA	CTAAGA	ath-miR5630a	GCATGT	ABI3VP1_tnt.FUS3_col_a_m1	GGCAGG	ath-miR5631
GTTTCT	NA	CACAAC	NA	GAGCCG	NA	GAACGC	NA	GTCTGA	NA	CTATAT	NA	GCTACA	NA	GGCGAG	NA
TCAATT	NA	CATCAA	NA	GAGGCA	NA	GAGGCG	NA	GTCTGC	NA	GCCGAA	NA	GCTACG	NA	GGCGTA	NA
TCGAAT	NA	CATGTT	NA	GATCTG	C2C2gata_tnt.GATA14_col_a_m1	GATCGT	NA	TCACTG	C2H2_tnt.AT3G46070_col_a_m1	GTCGAG	NA	GGCTCC	NA	GGGTTA	NA
TCGATT	NA	CCAAGA	NA	GCAACG	NA	GCCCGG	NA	TCAGTG	ath-miR840-5p	GTGGAG	NA	GGGATA	M1309_1.02	GGTGAG	ND_tnt.ASHR1_col_a_m1
TCGTCG	NA	CCTCTT	NA	GCCATG	NA	GCTACA	NA	TCTCAG	NA	TAAAGA	NA	GGTATA	ath-miR5017-3p	GGTTTC	ath-miR5997
TCGTCT	NA	CTATAT	NA	GCGCGG	NA	GGAAAT	NA	TCTCTG	NA	TACAAT	NA	GTACGC	M2370_1.02	GTCGGT	AP2EREBP_tnt.CEJ1_colamp_a_m1
TCGTTT	NA	TACAAC	NA	GGCGAT	NA	GGAGGG	NA	TCTGAA	ath-miR5648-3p	TATAAA	ath-miR2112-3p	GTCAGC	WRKY_tnt.WRKY42_colamp_a_m1	GTGAAC	NA
TCTCAG	NA	TACATT	NA	GGCTAA	ath-miR5639-3p	GGCCCC	NA	TCTGAG	NA	TATATA	M4266_1.02	GTCGAT	NA	GTGACA	NA
TCTCCG	NA	TATAAA	ath-miR2112-3p	GGGACA	NA	GTAGTA	NA	TCTGCA	NA	TATCAA	NA	GTCTCG	NA	GTGCGG	ath-miR5651
TCTCTG	NA	TATACA	NA	GGGCAA	NA	GTCCCA	ath-miR5666	TCTGCT	ath-miR779.1	TATTAT	NA	TAGCCG	NA	GTGGGG	NA
TCTGAA	ath-miR5648-3p	TATATA	M4266_1.02	GTACCG	SBP_tnt.SPL13_col_a_m1	GTGGCA	NA	TCTGGG	NA	TCAAGA	NA	TAGGCG	NA	TAACCC	NA
TCTGCT	ath-miR779.1	TATATT	NA	GTACTC	SBP_tnt.SPL11_col100_a_m1	GTGTCG	AP2EREBP_tnt.AT1G77200_col_a_m1	TCTGTA	ath-miR8178	TCACAA	ND_tnt.ASHR1_col_a_m1	TCAACT	NA	TACGTG	bHLH_tnt.bHLH31_col_m1
TCTGGG	NA	TATCAA	NA	TAGCTC	NA	GTTCTA	NA	TGCAAA	NA	TCACAT	NA	TCCGGG	NA	TACTCA	NA
TCTTCG	ath-miR780.2	TATTCA	NA	TATATG	NA	TAAGAA	ath-miR868-3p	TGCAGA	NA	TCCATG	NA	TCCTAG	NA	TCATGT	NA
TGAATT	ath-miR865-5p	TATTTT	NA	TCAATG	ath-miR397a	TACAGG	NA	TGCAGG	NA	TCTAAG	NA	TCTACA	NA	TCCCCT	NA
TGGGCC	NA	TCAAGA	NA	TCAGGA	NA	TACGAT	NA	TGGGCC	NA	TCTATA	NA	TCTACT	ath-miR5655	TCCCTC	C2H2_tnt.AT3G46070_col_a_m1
TGGGCT	NA	TCACAA	ND_tnt.ASHR1_col_a_m1	TCGCAC	NA	TATTTC	NA	TGGGCT	NA	TCTCTA	NA	TGAAAG	NA	TCCCTG	ath-miR408-5p
TTCGAT	NA	TCACAT	NA	TCGTAG	NA	TCACGG	NA	TTCTCG	NA	TCTTGA	NA	TGCTGA	NLP_tnt.AtNLP4_col_b_m1	TCGTGC	NA
TTCGTC	ABI3VP1_tnt.AT5G18090_col_a_m1	TCTATA	NA	TCTAGC	NA	TCCGTG	NA	TTCTGC	NLP_tnt.AtNLP4_col_b_m1	TGAACA	ath-miR867	TTAATA	NA	TCTGGA	NA
TTCTCG	NA	TCTCAT	ath-miR5029	TCTCCT	NA	TGCCCA	NA	TTCTGG	NA	TGGTTA	ND_tnt.ASHR1_col_a_m1	TTACTG	NA	TGGACT	ath-miR319a
TTCTTC	ABI3VP1_tnt.AT5G18090_col_a_m1	TCTTGA	NA	TGAAAT	ath-miR4243	TGCCCC	NA	TTCTTC	ABI3VP1_tnt.AT5G18090_col_a_m1	TTATAT	NA	TTATCT	MYBrelated_tnt.At5g58900_colamp_a_m1	TGTAGG	NA
TTGGGC	NA	TTATAT	NA	TGGGCA	NA	TTAACG	ath-miR404	TTGCAG	NA	TTCCAA	ath-miR5648-5p	TTGCAG	NA	TTCCCC	NA
TTTCGA	NA	TTCAAA	M0591_1.02	TTAGAA	NA	TTAAGG	NA	TTGGGC	NA	TTCTTT	NA	TTGCTC	NA	TTCGCC	NA
TTTCTG	NA	TTCTTG	NAC_tnt.ANAC017_col_m1	TTTTTC	NA	TTCACG	NA	TTTCTG	NA	TTGTAG	NA	TTTGAG	ath-miR5645a	TTTGCA	NA
