# Supplementary material for: Transcription-coupled and epigenome-encoded mechanisms direct H3K4 methylation
Source: Nat Commun. 2022 Aug 11;13:4521. doi: 10.1038/s41467-022-32165-8 (PMC9372134; doi:10.1038/s41467-022-32165-8)
Supplement: Supplementary file 10 — Supplementary Data 7 [file 41467_2022_32165_MOESM10_ESM.xlsx]

## Sheet: mus musculus
## Explanatory Features
## Data used were provided as Supplementary file in GEO under each corresponding GSE accession. All data are from mESC
feature	data used (GEO)	corresponding GSE accession	article
H2Bub	GSM2027602_H2Bub-mm9-Control.bw	GSE76536	Liefke, Robert, Violetta Karwacki-Neisius, and Yang Shi. 2016. “EPOP Interacts with Elongin BC and USP7 to Modulate the Chromatin Landscape.” Molecular Cell 64 (4): 659–72.
RNAP2	GSM2586549_WT-PolII_rep1.bw	GSE98063	Dorighi, Kristel M., Tomek Swigut, Telmo Henriques, Natarajan V. Bhanu, Benjamin S. Scruggs, Nataliya Nady, Christopher D. Still 2nd, Benjamin A. Garcia, Karen Adelman, and Joanna Wysocka. 2017. “Mll3 and Mll4 Facilitate Enhancer RNA Synthesis and Transcription from Promoters Independently of H3K4 Monomethylation.” Molecular Cell 66 (4): 568–76.e4.
	GSM2586550_WT-PolII_rep2.bw	GSE98063	Dorighi, Kristel M., Tomek Swigut, Telmo Henriques, Natarajan V. Bhanu, Benjamin S. Scruggs, Nataliya Nady, Christopher D. Still 2nd, Benjamin A. Garcia, Karen Adelman, and Joanna Wysocka. 2017. “Mll3 and Mll4 Facilitate Enhancer RNA Synthesis and Transcription from Promoters Independently of H3K4 Monomethylation.” Molecular Cell 66 (4): 568–76.e4.
ATAC	GSM2586558_ATAC-WT_rep1.bw	GSE98063	Dorighi, Kristel M., Tomek Swigut, Telmo Henriques, Natarajan V. Bhanu, Benjamin S. Scruggs, Nataliya Nady, Christopher D. Still 2nd, Benjamin A. Garcia, Karen Adelman, and Joanna Wysocka. 2017. “Mll3 and Mll4 Facilitate Enhancer RNA Synthesis and Transcription from Promoters Independently of H3K4 Monomethylation.” Molecular Cell 66 (4): 568–76.e4.
	GSM2586559_ATAC-WT_rep2.bw	GSE98063	Dorighi, Kristel M., Tomek Swigut, Telmo Henriques, Natarajan V. Bhanu, Benjamin S. Scruggs, Nataliya Nady, Christopher D. Still 2nd, Benjamin A. Garcia, Karen Adelman, and Joanna Wysocka. 2017. “Mll3 and Mll4 Facilitate Enhancer RNA Synthesis and Transcription from Promoters Independently of H3K4 Monomethylation.” Molecular Cell 66 (4): 568–76.e4.
H3K27ac	GSM2586543_WT-K27ac_rep1.bw	GSE98063	Dorighi, Kristel M., Tomek Swigut, Telmo Henriques, Natarajan V. Bhanu, Benjamin S. Scruggs, Nataliya Nady, Christopher D. Still 2nd, Benjamin A. Garcia, Karen Adelman, and Joanna Wysocka. 2017. “Mll3 and Mll4 Facilitate Enhancer RNA Synthesis and Transcription from Promoters Independently of H3K4 Monomethylation.” Molecular Cell 66 (4): 568–76.e4.
	GSM2586544_WT-K27ac_rep2.bw	GSE98063	Dorighi, Kristel M., Tomek Swigut, Telmo Henriques, Natarajan V. Bhanu, Benjamin S. Scruggs, Nataliya Nady, Christopher D. Still 2nd, Benjamin A. Garcia, Karen Adelman, and Joanna Wysocka. 2017. “Mll3 and Mll4 Facilitate Enhancer RNA Synthesis and Transcription from Promoters Independently of H3K4 Monomethylation.” Molecular Cell 66 (4): 568–76.e4.
H4K16ac	GSM2592685_dmso1-K16ChIPseq.bigwig	GSE98358	Bulut-Karslioglu, Aydan, Trisha A. Macrae, Juan A. Oses-Prieto, Sergio Covarrubias, Michelle Percharde, Gregory Ku, Aaron Diaz, Michael T. McManus, Alma L. Burlingame, and Miguel Ramalho-Santos. 2018. “The Transcriptionally Permissive Chromatin State of Embryonic Stem Cells Is Acutely Tuned to Translational Output.” Cell Stem Cell 22 (3): 369–83.e8.
	GSM2592686_dmso2-K16ChIPseq.bigwig	GSE98358	Bulut-Karslioglu, Aydan, Trisha A. Macrae, Juan A. Oses-Prieto, Sergio Covarrubias, Michelle Percharde, Gregory Ku, Aaron Diaz, Michael T. McManus, Alma L. Burlingame, and Miguel Ramalho-Santos. 2018. “The Transcriptionally Permissive Chromatin State of Embryonic Stem Cells Is Acutely Tuned to Translational Output.” Cell Stem Cell 22 (3): 369–83.e8.
H3K36me2	GSM3347549_mESC_Par_H3K36me2.bw	GSE118785	Weinberg, Daniel N., Simon Papillon-Cavanagh, Haifen Chen, Yuan Yue, Xiao Chen, Kartik N. Rajagopalan, Cynthia Horth, et al. 2019. “The Histone Mark H3K36me2 Recruits DNMT3A and Shapes the Intergenic DNA Methylation Landscape.” Nature 573 (7773): 281–86.
H3K9ac	GSM3747801_H3K9ac.WT.rep1.bw	GSE130692	Etchegaray, Jean Pierre, Lei Zhong, Catherine Li, Telmo Henriques, Eileen Ablondi, Tomoyoshi Nakadai, Capucine Van Rechem, et al. 2019. “The Histone Deacetylase SIRT6 Restrains Transcription Elongation via Promoter-Proximal Pausing.” Molecular Cell 75 (4): 683–99.e7.
	GSM3747802_H3K9ac.WT.rep2.bw	GSE130692	Etchegaray, Jean Pierre, Lei Zhong, Catherine Li, Telmo Henriques, Eileen Ablondi, Tomoyoshi Nakadai, Capucine Van Rechem, et al. 2019. “The Histone Deacetylase SIRT6 Restrains Transcription Elongation via Promoter-Proximal Pausing.” Molecular Cell 75 (4): 683–99.e7.
H3K56ac	GSM3747805_H3K56ac.WT.rep1.bw	GSE130692	Etchegaray, Jean Pierre, Lei Zhong, Catherine Li, Telmo Henriques, Eileen Ablondi, Tomoyoshi Nakadai, Capucine Van Rechem, et al. 2019. “The Histone Deacetylase SIRT6 Restrains Transcription Elongation via Promoter-Proximal Pausing.” Molecular Cell 75 (4): 683–99.e7.
	GSM3747806_H3K56ac.WT.rep2.bw	GSE130692	Etchegaray, Jean Pierre, Lei Zhong, Catherine Li, Telmo Henriques, Eileen Ablondi, Tomoyoshi Nakadai, Capucine Van Rechem, et al. 2019. “The Histone Deacetylase SIRT6 Restrains Transcription Elongation via Promoter-Proximal Pausing.” Molecular Cell 75 (4): 683–99.e7.
H3K36me3	GSM3747793_H3K36me3.WT.rep1.bw	GSE130692	Etchegaray, Jean Pierre, Lei Zhong, Catherine Li, Telmo Henriques, Eileen Ablondi, Tomoyoshi Nakadai, Capucine Van Rechem, et al. 2019. “The Histone Deacetylase SIRT6 Restrains Transcription Elongation via Promoter-Proximal Pausing.” Molecular Cell 75 (4): 683–99.e7.
	GSM3747794_H3K36me3.WT.rep2.bw	GSE130692	Etchegaray, Jean Pierre, Lei Zhong, Catherine Li, Telmo Henriques, Eileen Ablondi, Tomoyoshi Nakadai, Capucine Van Rechem, et al. 2019. “The Histone Deacetylase SIRT6 Restrains Transcription Elongation via Promoter-Proximal Pausing.” Molecular Cell 75 (4): 683–99.e7.
H3K79me3	GSM3747797_H3K79me2.WT.rep1.bw	GSE130692	Etchegaray, Jean Pierre, Lei Zhong, Catherine Li, Telmo Henriques, Eileen Ablondi, Tomoyoshi Nakadai, Capucine Van Rechem, et al. 2019. “The Histone Deacetylase SIRT6 Restrains Transcription Elongation via Promoter-Proximal Pausing.” Molecular Cell 75 (4): 683–99.e7.
	GSM3747798_H3K79me2.WT.rep2.bw	GSE130692	Etchegaray, Jean Pierre, Lei Zhong, Catherine Li, Telmo Henriques, Eileen Ablondi, Tomoyoshi Nakadai, Capucine Van Rechem, et al. 2019. “The Histone Deacetylase SIRT6 Restrains Transcription Elongation via Promoter-Proximal Pausing.” Molecular Cell 75 (4): 683–99.e7.
H4K12ac	GSM4247578_LZM206_WT_H4K12ac_CUT.bw	GSE142996	Li, Zhiming, Xu Hua, Albert Serra-Cardona, Xiaowei Xu, Songlin Gan, Hui Zhou, Wen Si Yang, Chun Long Chen, Rui Ming Xu, and Zhiguo Zhang. 2020. “DNA Polymerase α Interacts with H3-H4 and Facilitates the Transfer of Parental Histones to Lagging Strands.” Science Advances 6 (35): eabb5820.
	GSM4247579_LZM234_WT_H4K12ac_CUT.bw	GSE142996	Li, Zhiming, Xu Hua, Albert Serra-Cardona, Xiaowei Xu, Songlin Gan, Hui Zhou, Wen Si Yang, Chun Long Chen, Rui Ming Xu, and Zhiguo Zhang. 2020. “DNA Polymerase α Interacts with H3-H4 and Facilitates the Transfer of Parental Histones to Lagging Strands.” Science Advances 6 (35): eabb5820.
H3K9me3	GSM4247618_LZM088_WT_H3K9me3_CUT_asyn.bw	GSE142996	Li, Zhiming, Xu Hua, Albert Serra-Cardona, Xiaowei Xu, Songlin Gan, Hui Zhou, Wen Si Yang, Chun Long Chen, Rui Ming Xu, and Zhiguo Zhang. 2020. “DNA Polymerase α Interacts with H3-H4 and Facilitates the Transfer of Parental Histones to Lagging Strands.” Science Advances 6 (35): eabb5820.
	GSM4247619_LZM200_WT_H3K9me3_CUT.bw	GSE142996	Li, Zhiming, Xu Hua, Albert Serra-Cardona, Xiaowei Xu, Songlin Gan, Hui Zhou, Wen Si Yang, Chun Long Chen, Rui Ming Xu, and Zhiguo Zhang. 2020. “DNA Polymerase α Interacts with H3-H4 and Facilitates the Transfer of Parental Histones to Lagging Strands.” Science Advances 6 (35): eabb5820.
H4K20me2	GSM4247572_LZM114_WT_H4K20me2_CUT.bw	GSE142996	Li, Zhiming, Xu Hua, Albert Serra-Cardona, Xiaowei Xu, Songlin Gan, Hui Zhou, Wen Si Yang, Chun Long Chen, Rui Ming Xu, and Zhiguo Zhang. 2020. “DNA Polymerase α Interacts with H3-H4 and Facilitates the Transfer of Parental Histones to Lagging Strands.” Science Advances 6 (35): eabb5820.
	GSM4247573_LZM158_WT_H4K20me2_CUT_20min.bw	GSE142996	Li, Zhiming, Xu Hua, Albert Serra-Cardona, Xiaowei Xu, Songlin Gan, Hui Zhou, Wen Si Yang, Chun Long Chen, Rui Ming Xu, and Zhiguo Zhang. 2020. “DNA Polymerase α Interacts with H3-H4 and Facilitates the Transfer of Parental Histones to Lagging Strands.” Science Advances 6 (35): eabb5820.
H3K18ac	GSM4303814_WT-H3K18ac-1.bigwig	GSE141525	Zhang, Tiantian, Zhuqiang Zhang, Qiang Dong, Jun Xiong, and Bing Zhu. 2020. “Histone H3K27 Acetylation Is Dispensable for Enhancer Activity in Mouse Embryonic Stem Cells.” Genome Biology 21 (1): 45.
	GSM4303815_WT-H3K18ac-2.bigwig	GSE141525	Zhang, Tiantian, Zhuqiang Zhang, Qiang Dong, Jun Xiong, and Bing Zhu. 2020. “Histone H3K27 Acetylation Is Dispensable for Enhancer Activity in Mouse Embryonic Stem Cells.” Genome Biology 21 (1): 45.
H3K122ac	GSM4303802_WT-H3K122ac-1.bigwig	GSE141525	Zhang, Tiantian, Zhuqiang Zhang, Qiang Dong, Jun Xiong, and Bing Zhu. 2020. “Histone H3K27 Acetylation Is Dispensable for Enhancer Activity in Mouse Embryonic Stem Cells.” Genome Biology 21 (1): 45.
	GSM4303803_WT-H3K122ac-2.bigwig	GSE141525	Zhang, Tiantian, Zhuqiang Zhang, Qiang Dong, Jun Xiong, and Bing Zhu. 2020. “Histone H3K27 Acetylation Is Dispensable for Enhancer Activity in Mouse Embryonic Stem Cells.” Genome Biology 21 (1): 45.
H4K5ac	GSM4303820_WT-H4K5ac-1.bigwig	GSE141525	Zhang, Tiantian, Zhuqiang Zhang, Qiang Dong, Jun Xiong, and Bing Zhu. 2020. “Histone H3K27 Acetylation Is Dispensable for Enhancer Activity in Mouse Embryonic Stem Cells.” Genome Biology 21 (1): 45.
	GSM4303821_WT-H4K5ac-2.bigwig	GSE141525	Zhang, Tiantian, Zhuqiang Zhang, Qiang Dong, Jun Xiong, and Bing Zhu. 2020. “Histone H3K27 Acetylation Is Dispensable for Enhancer Activity in Mouse Embryonic Stem Cells.” Genome Biology 21 (1): 45.
H4K8ac	GSM4303826_WT-H4K8ac-1.bigwig	GSE141525	Zhang, Tiantian, Zhuqiang Zhang, Qiang Dong, Jun Xiong, and Bing Zhu. 2020. “Histone H3K27 Acetylation Is Dispensable for Enhancer Activity in Mouse Embryonic Stem Cells.” Genome Biology 21 (1): 45.
	GSM4303827_WT-H4K8ac-2.bigwig	GSE141525	Zhang, Tiantian, Zhuqiang Zhang, Qiang Dong, Jun Xiong, and Bing Zhu. 2020. “Histone H3K27 Acetylation Is Dispensable for Enhancer Activity in Mouse Embryonic Stem Cells.” Genome Biology 21 (1): 45.
H3K27me3	GSM4377779_WT-H3K27me3-1.bigwig	GSE141525	Zhang, Tiantian, Zhuqiang Zhang, Qiang Dong, Jun Xiong, and Bing Zhu. 2020. “Histone H3K27 Acetylation Is Dispensable for Enhancer Activity in Mouse Embryonic Stem Cells.” Genome Biology 21 (1): 45.
DNAme	GSM4626846_R1_ES_RRBS_meth_calling_new.txt	GSE152817	Saxena, Sonal, Sumana Choudhury, and K. Naga Mohan. 2020. “Genome-Wide Methylation Data from R1 (wild-Type) and the Transgenic Dnmt1Tet/Tet Mouse Embryonic Stem Cells Overexpressing DNA Methyltransferase 1 (DNMT1).” Data in Brief 32. https://doi.org/10.1016/j.dib.2020.106242.
## ChIP-seq targeting H3K4 methylases
Methylase	SRX	SRR
Mll3/4_ChIP-seq_WT_rep1	SRX2752333	SRR5466740
Mll3/4_ChIP-seq_WT_rep2	SRX2752334	SRR5466741
Mll3/4_ChIP-seq_dKO_rep1	SRX2752335	SRR5466742
Mll3/4_ChIP-seq_dKO_rep2	SRX2752336	SRR5466743
Mll2_ChIP-seq_WT	SRX1602645	SRR3191118
Mll2_ChIP-seq_KO	SRX1602654	SRR3191139
		SRR3191140
		SRR3191141
		SRR3191142
Set1A_ChIP-seq_rep1	SRX2830662	SRR5571913
		SRR5571914
		SRR5571915
		SRR5571916
Set1A_ChIP-seq_rep2	SRX2830663	SRR5571917
		SRR5571918
		SRR5571919
		SRR5571920
