# Supplementary material for: Transcription-coupled and epigenome-encoded mechanisms direct H3K4 methylation
Source: Nat Commun. 2022 Aug 11;13:4521. doi: 10.1038/s41467-022-32165-8 (PMC9372134; doi:10.1038/s41467-022-32165-8)
Supplement: Supplementary file 12 — Source Data [file 41467_2022_32165_MOESM12_ESM.zip]

Archive with 1 entries (1 files):
- source data.pdf
